# Supplementary material for: 2-[(4-Chloro­benz­yl)carbonyl­meth­yl]benzoic acid
Source: Acta Crystallogr Sect E Struct Rep Online. 2008 Oct 25;64(Pt 11):o2205. doi: 10.1107/S160053680803451X (PMC2959499; doi:10.1107/S160053680803451X)
Supplement: Supplementary file 2 [file e-64-o2205-Isup2.hkl]

# 
# h,k,l, Fc-squared, Fo-squared, sigma(Fo-squared) and status flag 
# 
data_I
_shelx_title ' Compound X' 
_shelx_refln_list_code          4 
_shelx_F_calc_maximum      118.61 
_exptl_crystal_F_000       600.00 
_reflns_d_resolution_high  0.7696 
 
loop_ 
 _symmetry_equiv_pos_as_xyz 
 'x, y, z' 
 '-x, y+1/2, -z+1/2' 
 '-x, -y, -z' 
 'x, -y-1/2, z-1/2' 
 
_cell_length_a     5.5000 
_cell_length_b    13.2720 
_cell_length_c    18.8120 
_cell_angle_alpha  90.000 
_cell_angle_beta   94.371 
_cell_angle_gamma  90.000 
 
_shelx_F_squared_multiplier     1.000 
 
loop_ 
 _refln_index_h 
 _refln_index_k 
 _refln_index_l 
 _refln_F_squared_calc 
 _refln_F_squared_meas 
 _refln_F_squared_sigma 
 _refln_observed_status 
   1   0   0       67.80       48.83      1.55 o 
   2   0   0      217.76      218.44      7.80 o 
   3   0   0      100.43       80.26      3.17 o 
   4   0   0      133.98      137.43      6.24 o 
   5   0   0        0.14       -3.82      2.55 o 
   6   0   0        8.33       18.40      4.37 o 
   7   0   0       20.33       39.52      6.30 o 
   1   1   0     3321.43     3023.01     38.30 o 
   2   1   0     1647.48     1564.44     16.65 o 
   3   1   0      547.61      533.72      9.26 o 
   4   1   0       37.79       34.74      1.73 o 
   5   1   0      353.92      359.30     13.18 o 
   6   1   0      118.55      103.82      6.74 o 
   7   1   0        4.86       -1.62      8.76 o 
   0   2   0     1879.33     1736.54     31.16 o 
   1   2   0      356.89      343.00      4.89 o 
   2   2   0       22.83       23.91      1.77 o 
   3   2   0      150.66      162.98      3.63 o 
   4   2   0      203.86      202.03      6.58 o 
   5   2   0       17.96       14.69      2.60 o 
   6   2   0        1.15        3.06      2.06 o 
   7   2   0        6.99        7.26      5.37 o 
   1   3   0     1233.99     1170.10     13.61 o 
   2   3   0      142.87      127.01      2.86 o 
   3   3   0       56.08       50.32      2.35 o 
   4   3   0      190.13      202.02      3.12 o 
   5   3   0        8.60        4.96      1.69 o 
   6   3   0        5.06        6.56      4.39 o 
   7   3   0        0.05        7.69      3.18 o 
   0   4   0    10447.36     8901.46    401.98 o 
   1   4   0      254.29      243.61      3.74 o 
   2   4   0       16.98       13.11      2.89 o 
   3   4   0       50.10       61.75      3.46 o 
   4   4   0       52.04       42.89      3.07 o 
   5   4   0       11.12       13.15      1.74 o 
   6   4   0        5.54       14.85      3.24 o 
   2   5   0     2586.48     2623.66     64.82 o 
   3   5   0      165.81      157.02      5.20 o 
   4   5   0       19.00       20.19      3.20 o 
   5   5   0      140.74      151.81      3.67 o 
   6   5   0       22.05       36.96      3.91 o 
   0   6   0     1384.16     1519.22     49.63 o 
   1   6   0     2104.84     2097.25     37.76 o 
   2   6   0        1.96       -2.59      1.73 o 
   3   6   0       86.01       97.32      2.76 o 
   4   6   0       58.74       54.02      3.65 o 
   5   6   0       27.15       34.64      2.87 o 
   6   6   0       46.29       60.77      3.51 o 
   1   7   0      370.69      355.48      6.93 o 
   2   7   0      213.80      218.43      9.98 o 
   3   7   0       53.60       58.62      5.71 o 
   4   7   0      109.28      100.39      9.34 o 
   5   7   0      241.06      238.50      7.21 o 
   6   7   0       12.99       20.98      8.20 o 
   0   8   0      781.75      776.67     19.85 o 
   2   8   0       23.74       22.90      2.11 o 
   3   8   0        0.01        0.00      2.62 o 
   4   8   0      925.07      866.70     37.68 o 
   5   8   0        9.56        9.03      2.93 o 
   6   8   0        0.37       -5.65      4.52 o 
   1   9   0      106.88      102.03      4.09 o 
   2   9   0        0.04        0.32      1.03 o 
   3   9   0      275.63      276.52      9.07 o 
   4   9   0      173.25      164.02      6.62 o 
   5   9   0      275.54      274.63     15.64 o 
   6   9   0        0.05       -6.66      4.44 o 
   0  10   0      931.96      886.94     73.29 o 
   1  10   0     1176.74     1181.40     20.55 o 
   2  10   0       79.42       78.44      2.22 o 
   3  10   0      135.09      135.01      6.35 o 
   4  10   0       89.04      105.43      7.74 o 
   1  11   0      687.49      698.99     16.76 o 
   2  11   0       35.66       40.38      1.57 o 
   3  11   0       24.18       23.07      2.56 o 
   4  11   0       41.32       45.69      5.99 o 
   5  11   0       30.62       31.24      3.27 o 
   0  12   0       22.22       20.25      2.28 o 
   1  12   0       93.05       83.96      3.19 o 
   2  12   0       10.30        7.10      2.39 o 
   3  12   0       13.72       15.85      6.82 o 
   5  12   0        2.31        2.00      3.17 o 
   1  13   0       14.17       15.69      2.41 o 
   2  13   0      149.67      139.97      4.98 o 
   3  13   0       62.62       80.04      6.97 o 
   0  14   0       29.30       23.78      6.02 o 
   1  14   0       57.17       63.89      2.26 o 
   2  14   0       22.02       26.92      2.96 o 
   4  14   0        0.47       -6.56      4.37 o 
   1  15   0        0.27        2.54      4.35 o 
   2  15   0       14.08        9.03     13.12 o 
   0  16   0       38.21       48.25      5.04 o 
   1  16   0       46.87       60.85     12.04 o 
   2  16   0        0.06        3.18      2.50 o 
   1  17   0        3.64       15.23      4.28 o 
  -7   1   1        6.84        7.91      3.88 o 
  -6   1   1      171.53      176.37     12.03 o 
  -5   1   1       92.39       87.54      2.53 o 
  -4   1   1      108.86      102.58      4.53 o 
  -3   1   1      573.31      547.20     11.90 o 
  -2   1   1      350.93      351.45      3.86 o 
  -1   1   1      187.09      191.78      3.35 o 
   0   1   1     1001.59      914.41     35.56 o 
   1   1   1     2950.42     2783.17     32.97 o 
   2   1   1     1759.25     1745.08     16.98 o 
   3   1   1      589.02      617.34      9.22 o 
   4   1   1       57.52       46.17      1.96 o 
   5   1   1      496.86      493.37     17.98 o 
   6   1   1       67.06       60.06      8.06 o 
   7   1   1        7.77       18.81      5.89 o 
  -7   2   1        0.11       -2.85      3.73 o 
  -6   2   1        3.64       -2.23      1.48 o 
  -5   2   1      114.20      112.84      3.78 o 
  -4   2   1      807.66      847.66     16.52 o 
  -3   2   1        6.28        1.22      1.16 o 
  -2   2   1     4814.08     4590.92     75.00 o 
  -1   2   1       16.81        8.35      1.45 o 
   0   2   1       36.86       43.43      1.01 o 
   1   2   1        2.66        4.60      2.32 o 
   2   2   1      808.98      842.03     12.65 o 
   3   2   1        1.05        2.50      0.96 o 
   4   2   1      635.10      652.65     17.15 o 
   5   2   1      437.10      441.87     24.17 o 
   6   2   1       44.24       38.13      3.27 o 
   7   2   1        0.15        3.42      3.91 o 
  -7   3   1        7.61        9.83      3.61 o 
  -6   3   1       16.62       10.95      4.53 o 
  -5   3   1       19.79       17.44      2.63 o 
  -4   3   1        3.41        7.14      1.73 o 
  -3   3   1      101.29      133.81      3.20 o 
  -2   3   1      146.41      144.40      4.18 o 
  -1   3   1      232.99      231.05      5.07 o 
   0   3   1      158.17      169.50      2.62 o 
   1   3   1     2705.69     2491.36     48.55 o 
   2   3   1      251.51      219.65      3.81 o 
   3   3   1     1426.86     1502.05     29.09 o 
   4   3   1      189.10      212.26      6.14 o 
   5   3   1       29.63       26.45      2.10 o 
   6   3   1       76.80       75.61      4.29 o 
  -6   4   1        0.03       -1.95      4.13 o 
  -5   4   1       19.96       20.41      2.18 o 
  -4   4   1        0.21        0.99      1.44 o 
  -3   4   1       11.89       14.40      3.03 o 
  -2   4   1     1497.43     1570.48     20.85 o 
  -1   4   1      709.00      759.12      9.11 o 
   0   4   1        6.84        6.61      0.86 o 
   1   4   1       73.50       59.57      1.37 o 
   2   4   1      283.89      310.41      7.37 o 
   3   4   1       34.14       44.67      4.56 o 
   4   4   1      329.22      350.95      6.29 o 
   5   4   1       12.29       13.27      4.80 o 
   6   4   1        0.02        0.85      8.57 o 
  -6   5   1       33.25       39.25      6.46 o 
  -5   5   1       31.87       31.47      3.84 o 
  -4   5   1       13.90       16.07      3.87 o 
  -3   5   1        9.84       12.66      2.10 o 
  -2   5   1     1223.48     1301.57     20.35 o 
  -1   5   1      304.43      293.33      4.40 o 
   0   5   1      224.64      218.69      3.52 o 
   1   5   1      576.74      534.75     11.26 o 
   2   5   1        8.36       12.41      3.26 o 
   3   5   1      249.56      283.24     12.37 o 
   4   5   1        0.11       -1.18      1.88 o 
   5   5   1      337.48      344.37     17.80 o 
   6   5   1        6.03       16.03      4.91 o 
  -6   6   1       21.94       16.77      4.49 o 
  -5   6   1        0.69        7.11      2.92 o 
  -4   6   1      688.63      703.78     10.77 o 
  -3   6   1       68.34       73.54      3.11 o 
  -2   6   1       95.05       73.27      6.94 o 
  -1   6   1     1098.15     1135.62     15.08 o 
   0   6   1      602.04      553.43     11.12 o 
   1   6   1     1686.23     1732.03     28.59 o 
   2   6   1      814.40      872.67     16.68 o 
   3   6   1      114.67      112.65      8.26 o 
   4   6   1       68.79       76.99      6.51 o 
   5   6   1       37.53       25.66      3.09 o 
   6   6   1        0.08        3.86      2.40 o 
  -6   7   1        0.85       -4.58      3.90 o 
  -5   7   1       17.64       27.56      7.41 o 
  -4   7   1        0.01        0.24      4.29 o 
  -3   7   1        0.24        3.54      2.62 o 
  -2   7   1        0.45        0.76      1.24 o 
  -1   7   1     1559.96     1594.28     20.96 o 
   0   7   1      898.84      919.17     15.71 o 
   1   7   1     1925.71     1899.18     29.16 o 
   2   7   1      243.70      215.69      7.87 o 
   3   7   1      255.55      253.63      9.36 o 
   4   7   1        8.62        8.11      3.11 o 
   5   7   1        0.63        2.62      5.03 o 
   6   7   1        0.01       -1.01      5.27 o 
  -6   8   1        0.97       -4.44      3.95 o 
  -5   8   1       76.99       77.82      4.15 o 
  -4   8   1      110.78      117.92      4.25 o 
  -3   8   1      510.33      490.02     24.48 o 
  -2   8   1      478.75      513.11      7.81 o 
  -1   8   1      987.33      982.29     26.54 o 
   0   8   1      216.84      225.98      3.97 o 
   1   8   1      292.85      291.46      7.58 o 
   2   8   1       15.42       21.56      3.33 o 
   3   8   1      184.42      180.39      8.37 o 
   4   8   1      165.82      172.23      5.14 o 
   5   8   1      135.70      156.88      6.96 o 
   6   8   1        0.92        3.90      5.44 o 
  -6   9   1        1.43        7.66      3.47 o 
  -5   9   1        0.05       -2.68      2.72 o 
  -4   9   1      299.59      303.21     19.46 o 
  -3   9   1      266.05      258.18     17.36 o 
  -2   9   1        1.87        2.13      1.02 o 
  -1   9   1       64.14       72.70      3.16 o 
   0   9   1      262.00      269.10      7.37 o 
   1   9   1      150.04      148.74      4.02 o 
   2   9   1      397.67      390.43      9.71 o 
   3   9   1       17.68       20.04      5.96 o 
   4   9   1      779.32      720.94     39.44 o 
   5   9   1       37.94       42.17      3.75 o 
   6   9   1        0.00        6.86      4.26 o 
  -5  10   1       34.09       23.83      3.87 o 
  -4  10   1       64.53       80.36      6.76 o 
  -3  10   1      117.26      100.79      4.12 o 
  -2  10   1      298.20      287.66      4.89 o 
  -1  10   1       61.25       64.15      3.16 o 
   0  10   1      198.88      189.39      3.82 o 
   1  10   1      551.64      539.16     12.51 o 
   2  10   1      149.71      151.29      6.22 o 
   3  10   1       21.02       14.17      2.51 o 
   4  10   1       13.82       32.65      5.59 o 
   5  10   1       70.41       62.82     14.17 o 
  -5  11   1       26.16       38.08      4.25 o 
  -4  11   1       12.03       25.57      4.48 o 
  -3  11   1        2.09        0.40      2.28 o 
  -2  11   1      148.53      141.63      5.34 o 
  -1  11   1      324.41      320.73      5.47 o 
   0  11   1       25.75       17.71      2.44 o 
   1  11   1     1061.05     1015.04     14.02 o 
   2  11   1        4.91        1.28      1.89 o 
   3  11   1       44.60       46.71      5.66 o 
   4  11   1        1.69        0.75      3.38 o 
  -3  12   1      192.64      194.02     16.90 o 
  -2  12   1      343.33      357.61     16.20 o 
  -1  12   1       31.01       30.71      2.60 o 
   0  12   1      196.41      200.34      9.67 o 
   1  12   1      117.09      111.91      4.40 o 
   2  12   1        3.57        5.10      1.90 o 
   3  12   1       11.64       19.06      4.24 o 
   5  12   1       47.49       68.60      6.56 o 
  -2  13   1        7.05        5.65      2.74 o 
  -1  13   1      159.32      154.79      9.53 o 
   0  13   1      132.25      135.91      8.20 o 
   1  13   1       13.09        8.02      4.68 o 
   2  13   1       16.43       25.25      4.82 o 
   3  13   1       20.63       18.89      3.96 o 
  -2  14   1       22.53       24.44      7.09 o 
  -1  14   1       32.34       30.01      4.21 o 
   0  14   1       23.22       24.80      3.75 o 
   1  14   1        2.06        4.61      2.52 o 
   2  14   1        3.23        1.77      2.08 o 
  -3  15   1       23.87       35.88      5.14 o 
  -2  15   1       10.53       18.02      5.83 o 
  -1  15   1       20.04       31.58      4.93 o 
   0  15   1       30.28       33.96      4.21 o 
   1  15   1        1.50        0.15      1.65 o 
   2  15   1       19.98       13.05      3.52 o 
  -2  16   1       36.47       44.03      3.78 o 
  -1  16   1       88.08      114.68      6.65 o 
   0  16   1       27.95       42.13     21.74 o 
   1  16   1       21.88       37.12      5.63 o 
   2  16   1        2.00        4.33      2.62 o 
  -1  17   1        9.20        3.70      3.61 o 
   0  17   1      324.20      395.92     10.67 o 
   1  17   1        1.68        2.11      3.74 o 
  -7   0   2        4.16        3.68      5.33 o 
  -6   0   2        3.17        1.28      1.63 o 
  -5   0   2        0.83        0.82      1.50 o 
  -4   0   2      495.99      477.62     46.61 o 
  -3   0   2      327.50      313.40      4.98 o 
  -2   0   2      528.27      574.97     10.96 o 
  -1   0   2      881.44      786.48     10.25 o 
   0   0   2       68.57       64.65      2.28 o 
   2   0   2     2644.76     2592.77     45.69 o 
   3   0   2     3687.36     3771.78     66.31 o 
   4   0   2       61.16       53.94      2.07 o 
   5   0   2      224.91      233.28     10.51 o 
   6   0   2      314.58      304.72     22.94 o 
   7   0   2       15.99       16.28      6.33 o 
  -7   1   2        2.54        3.54      5.76 o 
  -6   1   2      116.47      100.30      3.92 o 
  -5   1   2      417.92      444.12     13.26 o 
  -4   1   2       27.60       27.15      1.39 o 
  -2   1   2     1516.62     1437.54     13.22 o 
  -1   1   2    10133.68     9134.38    177.39 o 
   0   1   2      247.21      242.31      4.41 o 
   2   1   2      478.38      460.20      7.18 o 
   3   1   2        1.18        0.42      0.82 o 
   4   1   2        0.04        1.11      1.51 o 
   5   1   2       65.12       52.60      2.17 o 
   6   1   2       12.25       11.93      4.49 o 
   7   1   2       69.24       71.81     12.72 o 
  -7   2   2        1.84       14.81      8.35 o 
  -6   2   2      225.07      224.24     15.07 o 
  -5   2   2        4.28        1.43      1.75 o 
  -4   2   2      100.67       97.48      4.42 o 
  -3   2   2      705.22      730.96     12.48 o 
  -2   2   2     1925.32     1951.90     19.01 o 
  -1   2   2     1544.85     1499.67     16.32 o 
   0   2   2     1189.13     1137.56     22.56 o 
   1   2   2        6.04        5.72      0.90 o 
   2   2   2      340.51      371.12      7.89 o 
   3   2   2      188.86      199.31      7.16 o 
   4   2   2      151.35      155.09      5.10 o 
   5   2   2        3.00        1.57      1.58 o 
   6   2   2       24.75       26.89      3.75 o 
   7   2   2        0.10       12.68      5.87 o 
  -7   3   2        0.33        6.83      3.84 o 
  -6   3   2       14.57       12.97      6.46 o 
  -5   3   2       54.02       50.21      3.13 o 
  -4   3   2      152.52      158.00      2.44 o 
  -3   3   2       34.02       41.92      2.22 o 
  -2   3   2       72.37       65.25      1.35 o 
  -1   3   2      128.24      138.39      2.27 o 
   0   3   2      631.84      610.36     11.83 o 
   1   3   2     4372.65     4059.41     70.89 o 
   2   3   2      140.87      145.57      4.40 o 
   3   3   2       73.76       70.06      3.39 o 
   4   3   2      152.71      163.68      5.82 o 
   5   3   2       19.56       23.25      1.25 o 
   6   3   2       72.43       70.62     10.21 o 
  -6   4   2       23.18       27.77     10.88 o 
  -5   4   2       50.18       49.31      3.61 o 
  -4   4   2      199.76      191.66      9.44 o 
  -3   4   2       37.08       34.23      1.90 o 
  -2   4   2       37.84       51.29      1.84 o 
  -1   4   2       84.18       85.40      1.71 o 
   0   4   2      278.08      223.38      4.38 o 
   1   4   2     2164.77     2165.88     23.54 o 
   2   4   2      633.04      623.19      8.98 o 
   3   4   2     1151.06     1200.98     39.67 o 
   4   4   2       30.16       34.03      6.38 o 
   5   4   2       46.89       45.84      2.98 o 
   6   4   2       39.65       38.52     10.84 o 
  -6   5   2        9.30       15.94      5.03 o 
  -5   5   2        3.17        8.74      2.25 o 
  -4   5   2        3.90        4.60      2.88 o 
  -3   5   2      250.08      214.44      8.88 o 
  -2   5   2     1103.58     1022.74     16.00 o 
  -1   5   2      409.76      494.73      7.18 o 
   0   5   2     1005.36     1024.27     13.57 o 
   1   5   2        6.41       12.16      2.69 o 
   2   5   2      771.40      857.84     12.04 o 
   3   5   2       46.85       41.75      2.96 o 
   4   5   2       32.13       33.49      4.21 o 
   5   5   2       32.22       46.04      4.46 o 
   6   5   2       50.34       54.51     14.18 o 
  -6   6   2       14.86       22.44      3.13 o 
  -5   6   2       24.11       27.06      2.60 o 
  -4   6   2        2.50       -0.62      2.13 o 
  -3   6   2      170.68      176.55      9.16 o 
  -2   6   2      336.28      377.35      6.06 o 
  -1   6   2        1.69        9.31      5.67 o 
   0   6   2       45.21       44.82      1.40 o 
   1   6   2     2429.21     2479.11     28.55 o 
   2   6   2       46.17       48.07      3.80 o 
   3   6   2        0.39        2.66      2.24 o 
   4   6   2       50.64       48.18      4.06 o 
   5   6   2      117.56      129.35      6.75 o 
   6   6   2        1.77        0.79      2.49 o 
  -6   7   2       14.28       24.38     11.03 o 
  -5   7   2       31.58       28.06      3.05 o 
  -4   7   2      123.77      118.85      4.72 o 
  -3   7   2      110.76       87.80      3.15 o 
  -2   7   2      487.74      470.83      7.16 o 
  -1   7   2       22.66       32.27      1.34 o 
   0   7   2      290.52      312.78      4.96 o 
   1   7   2     1273.03     1297.52     15.51 o 
   2   7   2      125.29      103.96      3.26 o 
   3   7   2       27.71       26.00      3.10 o 
   4   7   2       25.42       32.92      5.69 o 
   5   7   2       29.34       36.71      4.39 o 
   6   7   2       10.58       12.86      2.87 o 
  -6   8   2        0.14        3.32      3.61 o 
  -5   8   2       16.97       14.24      6.98 o 
  -4   8   2      210.25      208.82      8.50 o 
  -3   8   2      260.92      252.35      8.30 o 
  -2   8   2      224.62      246.96      4.24 o 
  -1   8   2      969.55      987.04     13.54 o 
   0   8   2        0.82       -1.79      1.19 o 
   1   8   2       48.73       32.88      2.85 o 
   2   8   2      402.08      410.96     12.12 o 
   3   8   2      507.76      497.99     16.46 o 
   4   8   2      219.58      208.94     11.85 o 
   5   8   2       86.53       80.48      7.06 o 
   6   8   2       67.35       66.64      9.33 o 
  -6   9   2        0.26        6.09      4.10 o 
  -5   9   2       88.91       85.90      4.30 o 
  -4   9   2      155.43      135.62      3.74 o 
  -3   9   2      325.83      331.30      9.04 o 
  -2   9   2      485.35      469.47      9.88 o 
  -1   9   2      642.51      580.27      9.72 o 
   0   9   2      422.33      399.55      6.39 o 
   1   9   2       60.75       59.38      2.63 o 
   2   9   2      421.68      430.28      6.85 o 
   3   9   2       32.66       33.32      2.43 o 
   4   9   2        0.09       -0.81      6.85 o 
   5   9   2       10.79        4.06      5.66 o 
   6   9   2       14.86       19.16     10.20 o 
  -5  10   2       14.89       33.23      3.96 o 
  -4  10   2        2.71       -7.64      5.09 o 
  -3  10   2      166.27      173.69     15.13 o 
  -2  10   2      311.98      296.10     10.86 o 
  -1  10   2      161.86      152.47      3.90 o 
   0  10   2       34.49       28.79      3.26 o 
   1  10   2       45.51       39.82      2.25 o 
   2  10   2      685.32      680.57     17.73 o 
   3  10   2       19.54       26.35     10.77 o 
   4  10   2       70.89       80.20      6.63 o 
   5  10   2        3.01       27.41      5.88 o 
  -5  11   2       23.28       19.09      3.41 o 
  -3  11   2       39.30       43.47      9.41 o 
  -2  11   2       33.10       21.75      1.43 o 
  -1  11   2     1348.07     1315.72     31.85 o 
   0  11   2      218.03      221.51     13.96 o 
   1  11   2       13.95        9.77      3.58 o 
   2  11   2      339.62      345.71      5.19 o 
   3  11   2      152.13      150.83      6.09 o 
   4  11   2       64.17       45.09      6.03 o 
   5  11   2        2.54        3.42      3.76 o 
  -5  12   2        0.55       -2.05      4.01 o 
  -3  12   2       22.40       17.77      4.65 o 
  -2  12   2       56.43       60.49      4.98 o 
  -1  12   2        0.00       -0.31      1.30 o 
   0  12   2        2.92       -0.33      2.98 o 
   1  12   2      128.13      127.78      5.25 o 
   2  12   2       38.37       35.99      2.14 o 
   3  12   2       13.05       14.08      3.12 o 
   4  12   2       10.93       16.52      5.32 o 
  -2  13   2       10.19       14.95      3.05 o 
  -1  13   2      358.24      360.65      8.14 o 
   0  13   2       20.12       22.38      1.83 o 
   1  13   2        2.61        1.42      2.72 o 
   2  13   2        8.55        7.67      1.50 o 
   3  13   2        6.17       22.68      5.10 o 
  -2  14   2       15.37       13.20      9.96 o 
  -1  14   2       26.05       36.09      1.84 o 
   0  14   2       44.21       44.46      4.50 o 
   1  14   2        9.23       15.04      5.00 o 
   2  14   2      289.99      312.01      6.75 o 
  -2  15   2        0.34        2.91      3.18 o 
  -1  15   2      135.44      127.29     13.03 o 
   0  15   2      175.00      187.29      4.97 o 
   1  15   2        0.45        2.06      5.58 o 
   2  15   2        6.15        2.51      2.14 o 
  -2  16   2        2.62        8.71      2.89 o 
  -1  16   2        6.48       -5.86      3.91 o 
   0  16   2        2.00       12.37      4.50 o 
   1  16   2      145.20      143.31     12.23 o 
   2  16   2        6.90       -3.31      2.70 o 
  -1  17   2       18.59        9.01      4.17 o 
   0  17   2        9.47       15.84      7.28 o 
   1  17   2        1.30        1.14      3.42 o 
  -7   1   3        0.91        1.01      6.15 o 
  -6   1   3       11.26       10.16      2.89 o 
  -5   1   3      226.27      233.66      7.07 o 
  -4   1   3       48.48       50.60      3.71 o 
  -3   1   3     1518.92     1560.31     26.68 o 
  -2   1   3      407.96      478.54      7.01 o 
  -1   1   3     5047.00     4577.20     98.05 o 
   0   1   3      859.30      857.06     11.16 o 
   1   1   3     1164.68     1166.94     15.10 o 
   2   1   3       22.53       28.63      1.68 o 
   3   1   3       93.22      116.79      2.00 o 
   4   1   3      261.05      237.66      8.75 o 
   5   1   3        2.76        1.03      1.37 o 
   6   1   3       18.75       20.12      3.86 o 
  -7   2   3        9.44        3.69      7.11 o 
  -6   2   3        0.19        0.49      3.95 o 
  -5   2   3      373.89      391.08     11.57 o 
  -4   2   3       18.04       21.23      1.09 o 
  -3   2   3      527.65      554.19      6.11 o 
  -2   2   3     1326.12     1309.77     12.98 o 
  -1   2   3     6315.26     5900.54    128.54 o 
   0   2   3       58.28       54.14      2.26 o 
   1   2   3     2797.23     2849.85     43.17 o 
   2   2   3       85.45       69.30      2.10 o 
   3   2   3      254.90      219.45      6.49 o 
   4   2   3        0.66        1.24      1.38 o 
   5   2   3        4.63        9.46      1.01 o 
   6   2   3       74.65       61.99      5.60 o 
  -7   3   3        0.50       -5.78      3.85 o 
  -6   3   3       14.46       17.24      4.35 o 
  -5   3   3        0.78       -1.07      1.56 o 
  -4   3   3      494.86      484.58     19.93 o 
  -3   3   3     3753.89     3951.49     73.59 o 
  -2   3   3      965.16      947.15     14.60 o 
  -1   3   3      455.59      456.59      9.03 o 
   0   3   3     1359.32     1372.95     16.42 o 
   1   3   3       49.71       37.54      1.09 o 
   2   3   3      450.56      408.03      8.95 o 
   3   3   3      954.80      891.13     33.58 o 
   4   3   3      116.67      102.80      5.65 o 
   5   3   3      207.82      197.42      8.22 o 
   6   3   3        8.70       11.17      6.40 o 
  -6   4   3       52.58       57.78     12.13 o 
  -5   4   3       15.82       16.10      2.12 o 
  -4   4   3      117.33      120.39      2.01 o 
  -3   4   3        0.17       -0.75      0.96 o 
  -2   4   3     1284.49     1350.30     16.06 o 
  -1   4   3       40.40       44.08      2.94 o 
   0   4   3      730.73      696.74     13.11 o 
   1   4   3      518.37      492.27      9.48 o 
   2   4   3      673.29      702.72     11.50 o 
   3   4   3      995.01     1033.51     20.90 o 
   4   4   3      119.17      117.05      4.53 o 
   5   4   3       35.22       31.32      3.74 o 
   6   4   3       49.01       63.23      3.64 o 
  -6   5   3       33.30       43.69     18.68 o 
  -5   5   3       53.67       50.93      6.00 o 
  -4   5   3        0.27       -0.75      2.24 o 
  -3   5   3      107.72       97.01      4.43 o 
  -2   5   3       43.39       47.29      1.60 o 
  -1   5   3      290.26      303.17      4.64 o 
   0   5   3      812.47      833.54     14.01 o 
   1   5   3      101.36      116.74      1.85 o 
   2   5   3      238.25      236.15      4.31 o 
   3   5   3      182.48      182.27      4.11 o 
   4   5   3      282.38      295.96      6.50 o 
   5   5   3        0.04        5.39      2.15 o 
   6   5   3        0.89       -1.37      3.64 o 
  -6   6   3        8.38       -0.27      3.96 o 
  -5   6   3        3.22        1.01      3.79 o 
  -4   6   3       10.92       10.06      1.57 o 
  -3   6   3      129.40      130.76      3.76 o 
  -2   6   3       17.12       22.26      0.92 o 
  -1   6   3     3164.70     3273.43     68.31 o 
   0   6   3      490.53      485.08     12.30 o 
   1   6   3      313.50      310.80      5.62 o 
   2   6   3     1105.69     1074.23     16.67 o 
   3   6   3       15.82       16.48      4.05 o 
   4   6   3       11.95       16.88      3.73 o 
   5   6   3        0.73        3.33      2.88 o 
   6   6   3       12.25       30.14      6.78 o 
  -6   7   3       54.53       52.91      5.38 o 
  -5   7   3       55.02       66.18      3.72 o 
  -4   7   3      265.61      254.87     12.43 o 
  -3   7   3      167.64      157.11      7.30 o 
  -2   7   3      959.93      972.15     11.92 o 
  -1   7   3        5.95        1.63      0.83 o 
   0   7   3      440.67      528.72      6.86 o 
   1   7   3      535.16      607.00      8.92 o 
   2   7   3      661.62      612.17     14.46 o 
   3   7   3      537.20      560.85     20.44 o 
   4   7   3      205.13      217.43     12.51 o 
   5   7   3       13.55       13.44      2.71 o 
   6   7   3        0.62        4.71      4.42 o 
  -6   8   3        4.58       -2.13      2.93 o 
  -5   8   3        0.09        6.02      2.44 o 
  -4   8   3       20.36       14.55      3.63 o 
  -3   8   3      198.74      178.94      4.78 o 
  -2   8   3      345.88      364.97      5.21 o 
  -1   8   3       25.38       21.33      2.95 o 
   0   8   3     1125.76     1105.71     16.91 o 
   1   8   3      175.74      163.44      5.98 o 
   2   8   3      123.65      124.26      3.28 o 
   3   8   3        4.52        4.46      1.89 o 
   4   8   3        0.46        3.93     10.87 o 
   5   8   3        8.31        6.45      6.65 o 
   6   8   3       13.68       19.35      3.57 o 
  -6   9   3        7.76        8.74      3.78 o 
  -5   9   3       39.97       53.66      4.35 o 
  -4   9   3      277.48      279.10     10.68 o 
  -3   9   3       37.49       35.69      2.63 o 
  -2   9   3        4.37        4.46      1.41 o 
  -1   9   3       47.80       60.30      1.98 o 
   0   9   3        0.40       -0.49      1.14 o 
   1   9   3      310.23      277.20      4.27 o 
   2   9   3       42.77       40.37      4.12 o 
   3   9   3        2.06       -0.38      1.60 o 
   4   9   3       26.91       37.66      3.54 o 
   5   9   3       88.34       89.29      7.23 o 
  -5  10   3       85.60       71.29     11.30 o 
  -4  10   3      181.35      178.44      6.41 o 
  -3  10   3        1.73       -1.57      3.74 o 
  -2  10   3       96.55       98.98      6.85 o 
  -1  10   3      240.05      228.28     10.64 o 
   0  10   3       49.65       50.88      2.67 o 
   1  10   3       23.92       23.23      2.05 o 
   2  10   3      648.95      623.47     15.63 o 
   3  10   3      135.91      137.65      8.89 o 
   4  10   3       40.56       50.81      6.03 o 
   5  10   3       15.72        9.91      4.11 o 
  -5  11   3       19.77       22.80      3.66 o 
  -4  11   3        8.21        8.96      2.01 o 
  -3  11   3        3.32       15.77      6.33 o 
  -2  11   3        0.07        5.54      2.79 o 
  -1  11   3       73.87       63.53      2.33 o 
   0  11   3       57.60       52.91      3.27 o 
   1  11   3       80.43       71.74      2.96 o 
   2  11   3        6.42        5.30      2.50 o 
   3  11   3       64.78       77.44      4.10 o 
   4  11   3       23.66       43.30      5.91 o 
  -4  12   3        0.14        7.81      3.77 o 
  -3  12   3       39.63       47.98      5.68 o 
  -2  12   3      195.19      200.05     10.00 o 
  -1  12   3      209.51      193.13      4.99 o 
   0  12   3     1011.76     1006.04     30.16 o 
   1  12   3      440.13      443.21      8.27 o 
   2  12   3      165.05      164.05      3.17 o 
   3  12   3       10.15       12.21      2.72 o 
   4  12   3        1.54        0.52      4.85 o 
  -4  13   3       20.49       22.70      4.66 o 
  -3  13   3       46.65       63.06      5.77 o 
  -2  13   3       76.75       75.13      3.87 o 
  -1  13   3        5.06       -1.79      2.92 o 
   0  13   3        0.15        1.52      1.51 o 
   1  13   3      100.79      100.17      5.82 o 
   2  13   3       87.48       82.31      2.35 o 
   3  13   3       43.41       33.18      4.64 o 
  -2  14   3       14.35       12.17      2.73 o 
  -1  14   3        0.45        6.07      4.00 o 
   0  14   3        8.84       13.49      3.93 o 
   1  14   3        0.15       -2.59      1.73 o 
   2  14   3        2.38       10.73      2.20 o 
  -2  15   3        7.36        5.11      3.79 o 
  -1  15   3        0.22       -2.51      4.07 o 
   0  15   3       32.11       35.35      4.24 o 
   1  15   3       13.72        5.96      2.05 o 
   2  15   3        2.95       -1.64      5.54 o 
  -1  16   3       23.72       35.50      4.49 o 
   0  16   3       33.28       41.22      3.62 o 
   1  16   3      254.66      302.21     14.00 o 
   0  17   3        0.30       14.06      4.85 o 
  -7   0   4        1.07        7.85      5.39 o 
  -6   0   4      126.85      130.99     12.13 o 
  -5   0   4      796.40      820.35     76.81 o 
  -4   0   4      157.47      163.71      9.48 o 
  -3   0   4      135.10      130.45      7.24 o 
  -2   0   4      886.68      895.95     14.03 o 
   0   0   4     3373.65     3318.55     65.39 o 
   1   0   4      310.89      281.69      5.88 o 
   2   0   4     1847.10     1992.56     36.25 o 
   3   0   4      540.41      560.30     24.31 o 
   4   0   4       20.39       15.22      3.02 o 
   5   0   4       61.24       67.44      7.31 o 
   6   0   4      138.79      140.86     37.35 o 
  -7   1   4        1.74       11.04      5.34 o 
  -6   1   4       56.13       65.13      5.09 o 
  -5   1   4      125.53      118.74     10.92 o 
  -4   1   4      209.97      212.91      6.94 o 
  -3   1   4       55.99       66.89      1.35 o 
  -2   1   4       50.74       45.29      1.03 o 
  -1   1   4       11.90       17.62      2.59 o 
   0   1   4     1397.07     1457.00     18.79 o 
   2   1   4      489.76      488.27      6.84 o 
   3   1   4       54.13       56.56      2.11 o 
   4   1   4      154.68      141.20      4.54 o 
   5   1   4       52.45       50.40      3.85 o 
   6   1   4       14.51       15.08      9.44 o 
  -7   2   4        5.37       18.86      5.38 o 
  -6   2   4        4.19        9.02      1.60 o 
  -5   2   4      290.80      271.47      9.26 o 
  -4   2   4      118.64      112.37      6.24 o 
  -3   2   4       22.92       22.30      1.20 o 
  -2   2   4       72.67       68.88      1.24 o 
  -1   2   4     8428.56     7600.94    135.31 o 
   0   2   4     7079.27     6693.01     92.87 o 
   1   2   4       13.16        7.37      1.50 o 
   2   2   4       18.96       21.33      1.69 o 
   3   2   4       68.34       75.94      2.50 o 
   4   2   4       74.69       64.27      1.62 o 
   5   2   4       48.18       42.12      2.62 o 
   6   2   4       22.34       20.97      1.78 o 
  -7   3   4        0.91       -7.86      5.24 o 
  -6   3   4      140.56      138.15     10.36 o 
  -5   3   4      199.73      200.92      4.06 o 
  -4   3   4       72.07       70.03      2.19 o 
  -3   3   4      117.37      143.00      2.52 o 
  -2   3   4       58.29       57.14      1.20 o 
  -1   3   4       64.19       67.64      3.75 o 
   0   3   4      119.96      146.72      2.52 o 
   1   3   4      354.15      274.78      3.70 o 
   2   3   4       46.88       49.47      1.39 o 
   3   3   4      178.01      175.32      6.73 o 
   4   3   4      130.96      126.29      5.14 o 
   5   3   4       72.62       69.51      6.45 o 
   6   3   4        1.62       -1.48      2.52 o 
  -6   4   4       24.63       27.46      1.77 o 
  -5   4   4      277.07      268.99     10.79 o 
  -4   4   4       36.21       37.85      3.19 o 
  -3   4   4       57.45       42.85      2.44 o 
  -1   4   4     7076.70     7001.66    148.79 o 
   0   4   4     1243.41     1278.60     20.56 o 
   1   4   4        7.22        9.77      1.15 o 
   2   4   4       25.70       39.33      1.79 o 
   3   4   4      342.45      332.13     10.75 o 
   4   4   4      258.45      245.48     21.74 o 
   5   4   4      170.07      175.43     11.95 o 
   6   4   4       19.41       24.95      4.52 o 
  -6   5   4       36.96       51.42      3.78 o 
  -5   5   4        0.55        1.17      1.96 o 
  -4   5   4      163.46      135.99      6.18 o 
  -3   5   4      147.05      165.54      2.66 o 
  -2   5   4       96.87      100.75      1.74 o 
  -1   5   4       60.20       58.90      2.02 o 
   0   5   4     8213.86     8319.67    191.90 o 
   1   5   4     2361.73     2384.55     40.68 o 
   2   5   4     1344.55     1387.93     29.57 o 
   3   5   4      112.08      104.97      2.94 o 
   4   5   4        6.71       -1.00      6.80 o 
   5   5   4       18.09       25.90      5.69 o 
   6   5   4       18.48       20.56      3.09 o 
  -6   6   4       20.68       31.62      3.49 o 
  -5   6   4       43.93       48.01      8.77 o 
  -4   6   4       18.06       22.87      3.69 o 
  -3   6   4      105.59       95.34      2.46 o 
  -2   6   4       42.46       35.51      1.40 o 
  -1   6   4      832.42      927.23     13.16 o 
   0   6   4       65.51       58.12      3.60 o 
   1   6   4       99.89       98.28      2.43 o 
   2   6   4      259.95      274.58      6.79 o 
   3   6   4      238.03      243.81     11.36 o 
   4   6   4       82.83       80.27     11.05 o 
   5   6   4       14.52       23.27      7.90 o 
   6   6   4        0.24        2.80      8.01 o 
  -5   7   4       46.77       56.33      5.06 o 
  -4   7   4      149.96      147.24      5.18 o 
  -3   7   4      340.47      327.88      6.63 o 
  -2   7   4       20.57       18.12      1.18 o 
  -1   7   4       62.03       68.42      4.59 o 
   0   7   4       87.09      100.62      2.10 o 
   1   7   4        3.29        5.21      0.95 o 
   2   7   4      152.45      163.30      4.71 o 
   3   7   4       29.90       31.31      2.17 o 
   4   7   4      330.07      348.12     10.00 o 
   5   7   4        8.89       16.74      5.08 o 
   6   7   4        1.18        1.89      4.37 o 
  -6   8   4        0.95       -5.07      3.38 o 
  -5   8   4        0.06       -0.91      4.08 o 
  -4   8   4      150.02      146.53      3.72 o 
  -3   8   4       25.17       29.89      2.20 o 
  -2   8   4        2.70        3.46      1.43 o 
  -1   8   4     1702.65     1662.05     32.77 o 
   0   8   4       53.76       52.70      1.51 o 
   1   8   4        6.54       12.37      2.45 o 
   2   8   4       39.88       34.98      2.29 o 
   3   8   4      679.31      644.75     11.74 o 
   4   8   4       47.12       41.21      4.36 o 
   5   8   4        1.81        2.48      7.02 o 
   6   8   4       25.35       21.79      5.19 o 
  -5   9   4       20.11       19.32      3.37 o 
  -4   9   4      185.38      171.96     11.62 o 
  -3   9   4      626.27      609.96      8.86 o 
  -2   9   4      182.43      187.94      3.33 o 
  -1   9   4       50.71       57.29      3.21 o 
   0   9   4      522.76      520.87      8.82 o 
   1   9   4      432.76      411.46      6.95 o 
   2   9   4       45.07       46.00      1.77 o 
   3   9   4        4.76        6.62      2.13 o 
   4   9   4        4.17       17.28      4.07 o 
   5   9   4      114.05      104.71      7.83 o 
  -5  10   4       43.21       64.85      4.47 o 
  -4  10   4      381.45      379.68     12.11 o 
  -3  10   4      100.77       96.45      3.36 o 
  -2  10   4      681.73      659.52     20.36 o 
  -1  10   4       32.57       34.75      2.19 o 
   0  10   4      732.68      729.58     18.40 o 
   1  10   4       44.74       44.92      3.03 o 
   2  10   4      835.80      833.22     21.83 o 
   3  10   4       22.65       26.16      7.08 o 
   4  10   4        5.91       -3.80      4.45 o 
   5  10   4       29.39       23.20      5.59 o 
  -4  11   4        0.94        2.19      2.04 o 
  -3  11   4       34.48       31.91      3.18 o 
  -2  11   4       14.29       12.86      4.04 o 
  -1  11   4       50.80       45.89      3.44 o 
   0  11   4        2.84        3.34      1.19 o 
   1  11   4      285.59      284.50     11.03 o 
   2  11   4      166.72      159.86      5.01 o 
   3  11   4       21.33       17.02      6.32 o 
   4  11   4       62.77       60.43      6.16 o 
  -4  12   4        6.14       10.88      2.35 o 
  -3  12   4       31.07       25.88      1.27 o 
  -2  12   4        0.03        0.63      4.76 o 
  -1  12   4       20.58       28.35      3.29 o 
   0  12   4      765.74      789.41     21.01 o 
   1  12   4       14.70       14.02      2.57 o 
   2  12   4        0.72        1.60      1.84 o 
   3  12   4       53.91       47.19      3.46 o 
   4  12   4        1.21       -4.98      4.98 o 
  -2  13   4       55.90       56.46      5.60 o 
  -1  13   4       26.89       28.72      3.07 o 
   0  13   4       59.37       50.50      1.99 o 
   1  13   4       11.10       15.57      1.52 o 
   2  13   4        8.77       12.99      2.78 o 
   3  13   4       58.35       43.38      6.18 o 
  -4  14   4       13.50       23.21      5.03 o 
  -2  14   4      109.69      119.13      9.91 o 
  -1  14   4       19.42       14.11      2.75 o 
   0  14   4      108.14      114.17      2.86 o 
   1  14   4        0.02       -0.44      1.54 o 
   2  14   4       29.62       26.56      3.95 o 
  -1  15   4       21.13       28.25      3.18 o 
   0  15   4       32.81       55.61      5.07 o 
   1  15   4       16.71       16.23      6.80 o 
   2  15   4       72.42       87.61      4.01 o 
   3  15   4       91.73       95.34      7.48 o 
  -2  16   4        0.18        4.40      2.84 o 
  -1  16   4        6.29        4.29      3.59 o 
   0  16   4        4.21        4.14      3.21 o 
   1  16   4       42.19       41.43     17.24 o 
   2  16   4        0.07       -0.67      2.50 o 
  -7   1   5        0.18       24.55      6.28 o 
  -6   1   5       11.20        2.30      1.98 o 
  -5   1   5       35.46       37.38      1.72 o 
  -4   1   5       28.88       26.53      3.14 o 
  -3   1   5     1007.95     1037.54     11.14 o 
  -2   1   5        4.06       -0.36      1.01 o 
  -1   1   5     5836.43     5638.81     78.88 o 
   0   1   5    14068.46    12204.60    452.44 o 
   1   1   5     4646.26     4761.37     61.49 o 
   2   1   5      704.01      739.28     10.13 o 
   3   1   5       99.69      119.50      3.89 o 
   4   1   5       82.70       68.57      1.76 o 
   5   1   5       34.94       38.82      2.89 o 
   6   1   5       29.97       42.54     11.55 o 
  -7   2   5        0.04       -2.74      5.06 o 
  -6   2   5      107.09       96.48      6.73 o 
  -5   2   5      296.71      283.57     16.69 o 
  -4   2   5      149.15      143.02      2.39 o 
  -3   2   5      551.69      518.38     19.52 o 
  -2   2   5      223.45      231.97      3.23 o 
  -1   2   5      267.85      250.36      4.73 o 
   0   2   5    10619.87     9892.37    144.15 o 
   1   2   5       67.27       77.61      2.63 o 
   2   2   5      393.82      347.40      4.72 o 
   3   2   5      100.42       83.90      1.86 o 
   4   2   5      255.79      248.32      8.05 o 
   5   2   5       22.76       17.85      1.88 o 
   6   2   5        0.22        8.09      2.97 o 
  -6   3   5        0.02       -2.65      1.76 o 
  -5   3   5       75.00       79.73      2.00 o 
  -4   3   5       20.14       20.04      2.09 o 
  -3   3   5       88.85       95.16      1.86 o 
  -1   3   5      659.94      635.06     17.71 o 
   0   3   5     3077.46     3088.00     66.08 o 
   2   3   5       55.91       56.15      1.96 o 
   4   3   5      131.10      118.52      3.97 o 
   5   3   5      246.84      236.84     13.11 o 
   6   3   5       33.86       32.38      6.97 o 
  -6   4   5        4.41       11.88      2.54 o 
  -5   4   5        9.96       11.56      2.10 o 
  -4   4   5       16.66       19.75      1.73 o 
  -3   4   5      459.98      445.32     12.49 o 
  -2   4   5       10.43       11.08      1.12 o 
  -1   4   5      158.85      147.90      3.87 o 
   0   4   5     1348.97     1411.77     19.92 o 
   1   4   5       27.29       24.94      1.92 o 
   2   4   5       81.52       87.10      1.73 o 
   3   4   5        9.42        3.15      2.35 o 
   4   4   5     1384.43     1314.65     68.19 o 
   5   4   5       25.42       20.80      2.04 o 
   6   4   5        1.24       -0.84      2.36 o 
  -6   5   5       17.70        8.23      8.16 o 
  -5   5   5        9.89        8.18      1.77 o 
  -4   5   5        7.48        9.36      1.62 o 
  -3   5   5       33.91       30.04      1.80 o 
  -2   5   5       65.74       83.49      1.55 o 
  -1   5   5       68.72       89.57      2.32 o 
   0   5   5     4500.77     4549.02     69.86 o 
   1   5   5     1353.53     1400.59     15.08 o 
   2   5   5       29.63       35.28      2.27 o 
   3   5   5        0.01       -0.14      4.42 o 
   4   5   5      259.16      258.94     10.31 o 
   5   5   5        6.93        5.01      7.24 o 
   6   5   5        7.86       10.76      4.54 o 
  -6   6   5        8.53       26.53      4.35 o 
  -5   6   5      287.84      301.32     23.60 o 
  -4   6   5       47.99       46.57      1.76 o 
  -3   6   5      277.27      259.54      8.97 o 
  -2   6   5       13.49       17.63      1.92 o 
  -1   6   5      119.65      124.57      2.61 o 
   0   6   5      203.72      166.60      4.08 o 
   1   6   5       36.41       50.00      1.74 o 
   2   6   5      708.29      683.43     17.43 o 
   3   6   5       71.60       64.50      5.98 o 
   4   6   5       54.29       49.66      3.54 o 
   5   6   5       45.41       50.54      4.05 o 
   6   6   5        0.17       -4.18      2.79 o 
  -6   7   5        0.27        6.38      3.50 o 
  -5   7   5       17.42        6.79      3.02 o 
  -4   7   5       54.05       63.08      5.26 o 
  -3   7   5        0.56        0.13      0.94 o 
  -2   7   5      897.11      854.75     23.98 o 
  -1   7   5       72.95       62.98      1.48 o 
   0   7   5      450.58      467.87     11.83 o 
   1   7   5      128.68      109.10      2.82 o 
   2   7   5      265.47      274.47     10.85 o 
   3   7   5      115.54       96.94      4.23 o 
   4   7   5       12.50       -0.80      4.45 o 
   5   7   5      147.13      186.76     20.46 o 
   6   7   5       10.17       14.06      9.67 o 
  -6   8   5       26.91       45.59      4.72 o 
  -5   8   5       20.65       18.27      3.10 o 
  -4   8   5      152.36      131.81     11.51 o 
  -3   8   5       91.59       96.68      4.40 o 
  -2   8   5        6.52        2.29      2.47 o 
  -1   8   5       49.44       51.15      1.47 o 
   0   8   5       88.31       80.99      2.20 o 
   1   8   5      151.46      134.88      2.53 o 
   2   8   5      161.15      144.21      5.75 o 
   3   8   5      595.18      602.26     29.63 o 
   4   8   5       32.93       35.53      5.37 o 
   5   8   5        0.76        3.74      7.38 o 
   6   8   5       26.45       42.29      7.08 o 
  -5   9   5      101.05       86.24      5.02 o 
  -4   9   5        4.43        4.97      5.89 o 
  -3   9   5       27.56       28.33      1.31 o 
  -2   9   5      763.17      740.87     16.35 o 
  -1   9   5      926.73      959.91     14.32 o 
   0   9   5       80.53       84.63      4.90 o 
   1   9   5       26.36       28.93      1.28 o 
   2   9   5      235.81      213.97      7.86 o 
   3   9   5       58.23       53.39      3.48 o 
   4   9   5       97.61       99.93     11.72 o 
   5   9   5       15.36       23.18      3.45 o 
  -5  10   5       87.41      109.83      5.67 o 
  -4  10   5        9.40        9.65      1.84 o 
  -3  10   5        1.90        2.23      0.84 o 
  -2  10   5      130.42      131.79      2.85 o 
  -1  10   5        6.04        5.90      1.41 o 
   0  10   5      418.97      387.73     13.06 o 
   1  10   5       55.14       49.53      3.22 o 
   2  10   5      364.26      373.07      5.91 o 
   3  10   5       41.33       26.98      3.31 o 
   4  10   5      119.26      120.01      8.10 o 
   5  10   5        0.19       17.95      5.26 o 
  -4  11   5      282.25      309.89     10.00 o 
  -3  11   5       99.65      101.67      3.57 o 
  -2  11   5        1.30        0.15      1.39 o 
  -1  11   5      536.84      542.92     11.34 o 
   0  11   5      149.11      144.67      7.46 o 
   1  11   5      109.76      107.22      3.00 o 
   2  11   5       36.09       30.01      3.57 o 
   3  11   5        8.47        7.94      2.75 o 
   4  11   5       42.72       56.17      6.44 o 
  -3  12   5       11.59        9.16      3.72 o 
  -2  12   5       24.74       18.04      2.40 o 
  -1  12   5        0.01        3.34      1.64 o 
   0  12   5      893.16      857.52     30.27 o 
   1  12   5       18.02       27.10      4.64 o 
   2  12   5       10.59       14.10      2.99 o 
   3  12   5       78.03       86.54     19.24 o 
   4  12   5       19.66       22.74      5.36 o 
  -3  13   5        0.89       11.11      1.82 o 
  -2  13   5       62.70       59.10      3.73 o 
  -1  13   5      263.04      277.30      8.66 o 
   0  13   5        0.89        2.41      1.40 o 
   1  13   5       20.80       28.90      3.48 o 
   2  13   5        7.43        1.68      4.17 o 
  -3  14   5       10.38       10.16      2.09 o 
  -2  14   5       32.19       40.45      6.12 o 
  -1  14   5       24.46       29.57      5.81 o 
   0  14   5       30.13       18.31      2.14 o 
   1  14   5      111.97      106.06      8.70 o 
   2  14   5        0.01       -2.37      1.58 o 
  -3  15   5        0.10        5.08      4.32 o 
  -2  15   5        7.45       18.44      3.25 o 
  -1  15   5       38.01       50.94      5.10 o 
   0  15   5       51.22       49.97     10.85 o 
   1  15   5        0.45        0.32      7.50 o 
   2  15   5       80.71       77.00      6.36 o 
  -2  16   5        0.77        0.31      3.02 o 
  -1  16   5        6.46        6.55      4.00 o 
   0  16   5        2.99       12.16      2.80 o 
   1  16   5       58.48       78.05      5.60 o 
   2  16   5        0.21        5.56      2.65 o 
  -6   0   6      271.32      280.63     56.77 o 
  -5   0   6      199.70      213.31     17.16 o 
  -4   0   6      155.94      177.49      6.56 o 
  -3   0   6      155.40      134.58      3.47 o 
  -2   0   6     2543.44     2487.40     63.02 o 
  -1   0   6      973.36     1108.10     35.87 o 
   0   0   6     2372.31     2466.48    114.75 o 
   1   0   6        0.31        4.23      1.81 o 
   2   0   6     8069.55     8534.44    264.63 o 
   3   0   6       21.24       28.10      2.24 o 
   4   0   6       80.51       96.63      5.70 o 
   5   0   6       51.57       45.43      6.42 o 
  -7   1   6       38.02       65.23      7.14 o 
  -6   1   6      102.19      111.40      7.95 o 
  -5   1   6      242.56      250.98      9.35 o 
  -4   1   6      111.48      103.59      3.54 o 
  -3   1   6      102.09       79.03      2.39 o 
  -2   1   6      703.33      734.32      8.24 o 
  -1   1   6        0.02        0.59      2.57 o 
   0   1   6     1601.49     1744.45     23.53 o 
   1   1   6     3425.02     3481.76     46.27 o 
   2   1   6      729.01      868.25     15.99 o 
   3   1   6      305.38      321.68      4.67 o 
   4   1   6       28.54       34.22      2.68 o 
   5   1   6        9.60       10.35      1.95 o 
   6   1   6       29.13       28.46      9.63 o 
  -6   2   6        0.30       -0.42      1.64 o 
  -5   2   6        0.08       -0.40      1.58 o 
  -4   2   6      277.90      285.93      6.44 o 
  -3   2   6        1.40        1.07      0.94 o 
  -2   2   6       29.16       28.56      2.05 o 
  -1   2   6      154.48      159.89      2.88 o 
   0   2   6      148.50      148.00      9.29 o 
   1   2   6     1103.80     1208.58     16.01 o 
   2   2   6      223.20      227.51      3.50 o 
   3   2   6        0.03        0.78      1.47 o 
   4   2   6       67.66       66.02      3.54 o 
   5   2   6        4.65        3.31      2.81 o 
   6   2   6        9.07        2.83      3.66 o 
  -6   3   6       17.48       11.59      2.31 o 
  -5   3   6      140.38      132.68      4.01 o 
  -4   3   6      657.06      614.80     20.25 o 
  -3   3   6       23.69       17.03      1.39 o 
  -2   3   6     1273.32     1379.23     22.22 o 
  -1   3   6     1601.21     1708.96     23.79 o 
   0   3   6      529.19      558.76      8.43 o 
   1   3   6     1360.47     1353.48     15.95 o 
   2   3   6      165.18      211.92      3.31 o 
   3   3   6      440.79      440.73      6.01 o 
   4   3   6      347.75      330.62     13.73 o 
   5   3   6      179.75      159.42     11.29 o 
   6   3   6        0.02       15.88      6.78 o 
  -6   4   6        0.17        0.04      1.92 o 
  -5   4   6        1.77        1.70      1.20 o 
  -4   4   6      383.69      420.10     10.20 o 
  -3   4   6      122.93      147.83      2.69 o 
  -2   4   6      778.11      747.05      9.29 o 
  -1   4   6        0.72        0.18      1.00 o 
   0   4   6      325.80      288.77      6.34 o 
   1   4   6     2039.36     2119.03     28.51 o 
   2   4   6      621.77      615.96      8.02 o 
   3   4   6      218.33      233.87      4.80 o 
   4   4   6       87.99       98.97      8.96 o 
   5   4   6      154.21      141.63      7.92 o 
   6   4   6       11.74       20.74      8.20 o 
  -6   5   6        1.39        0.86      3.45 o 
  -5   5   6        0.57        1.77      2.84 o 
  -4   5   6      150.69      150.01      7.27 o 
  -3   5   6        7.12       10.27      3.55 o 
  -2   5   6      435.34      429.74      6.38 o 
  -1   5   6      590.03      635.35     11.87 o 
   0   5   6        0.07        1.02      1.55 o 
   1   5   6      152.79      138.26      4.61 o 
   2   5   6       77.80       62.52      2.93 o 
   3   5   6      379.95      367.69     18.73 o 
   4   5   6       26.54       23.39      6.76 o 
   5   5   6        5.79       19.29      4.86 o 
   6   5   6        7.90       -0.69      4.10 o 
  -6   6   6       14.60        9.04      3.65 o 
  -5   6   6       14.78       26.95      3.79 o 
  -4   6   6        7.15        9.07      2.75 o 
  -3   6   6      212.49      223.67      6.50 o 
  -2   6   6       36.54       38.95      1.91 o 
  -1   6   6     1472.45     1540.79     29.88 o 
   0   6   6      174.24      154.86      2.60 o 
   1   6   6     1248.80     1331.62     14.51 o 
   2   6   6       44.80       35.14      1.74 o 
   3   6   6       56.75       51.89      2.67 o 
   4   6   6       44.50       47.26      3.35 o 
   5   6   6        0.26        8.74      3.23 o 
   6   6   6       11.15        4.31     11.30 o 
  -6   7   6        9.56       15.75      3.40 o 
  -5   7   6        8.11       16.06      3.93 o 
  -4   7   6       16.38       17.50      2.55 o 
  -3   7   6      126.97      122.19      2.71 o 
  -2   7   6      165.92      146.85      8.27 o 
  -1   7   6       17.48       18.87      2.81 o 
   0   7   6      303.59      291.27      4.24 o 
   1   7   6       33.20       25.21      1.22 o 
   2   7   6      968.59      991.44     24.77 o 
   3   7   6        2.53        7.95      9.51 o 
   4   7   6      112.64      106.67      4.87 o 
   5   7   6        5.43       -0.74      6.50 o 
   6   7   6       34.21       29.38      9.81 o 
  -5   8   6       38.04       43.97     14.68 o 
  -4   8   6      465.19      450.14     10.80 o 
  -3   8   6      351.73      310.05     12.75 o 
  -2   8   6      580.50      553.54     12.12 o 
  -1   8   6      378.08      371.17      6.07 o 
   0   8   6       44.37       37.27      1.69 o 
   1   8   6      107.68      112.19      4.63 o 
   2   8   6      256.55      246.57      3.97 o 
   3   8   6        0.31       -2.04      2.00 o 
   4   8   6      118.53      131.49      5.67 o 
   5   8   6       12.34        0.19      4.02 o 
  -5   9   6        2.22       14.98     10.69 o 
  -4   9   6       17.15       22.69      2.51 o 
  -3   9   6      305.58      283.85      9.49 o 
  -2   9   6     1221.11     1183.23     24.53 o 
  -1   9   6      307.75      288.35      4.34 o 
   0   9   6       86.99       87.23      2.25 o 
   1   9   6      149.60      134.75      3.86 o 
   2   9   6       86.03       89.66      2.21 o 
   3   9   6      460.85      513.83     19.56 o 
   4   9   6       10.07       15.39      6.41 o 
   5   9   6       22.68       24.74      4.69 o 
  -5  10   6        0.75       -0.45      3.36 o 
  -4  10   6       40.51       45.62      2.94 o 
  -3  10   6       16.71       10.29      2.52 o 
  -2  10   6      154.40      152.75      3.17 o 
  -1  10   6      273.46      267.90      4.20 o 
   0  10   6      458.25      469.87     11.45 o 
   1  10   6      390.83      350.07     14.70 o 
   2  10   6        5.60        1.53      1.07 o 
   3  10   6      230.19      239.32     12.84 o 
   5  10   6       91.42       93.32      8.03 o 
  -5  11   6       27.41       11.97      4.43 o 
  -4  11   6        0.01        8.89      1.81 o 
  -3  11   6       81.41       78.45      3.44 o 
  -2  11   6        1.30        1.34      2.37 o 
  -1  11   6      133.71      137.91      6.11 o 
   0  11   6      370.49      355.78      6.72 o 
   1  11   6      117.31      115.49      4.04 o 
   2  11   6       30.17       32.33      1.76 o 
   3  11   6       48.60       55.39      3.42 o 
   4  11   6       42.86       51.43      5.49 o 
  -4  12   6        1.93       10.23      2.98 o 
  -3  12   6        4.47        8.87      1.69 o 
  -2  12   6       63.98       63.06      2.34 o 
  -1  12   6        2.19        2.19      3.82 o 
   0  12   6        0.64        3.14      2.09 o 
   1  12   6       91.37       96.63      3.87 o 
   2  12   6        3.45        5.26      3.65 o 
   3  12   6        0.40        4.95      3.35 o 
   4  12   6        0.02       -7.88      5.26 o 
  -3  13   6       54.51       65.10      3.66 o 
  -2  13   6        0.57       -0.19      4.01 o 
  -1  13   6        2.62       -1.08      3.13 o 
   0  13   6       50.88       45.71      3.78 o 
   1  13   6      173.28      155.77      6.93 o 
   2  13   6        0.10        0.13      2.28 o 
   3  13   6       41.99       66.90      4.36 o 
  -3  14   6       51.18       70.09      3.80 o 
  -2  14   6       36.06       43.02      4.86 o 
  -1  14   6       29.77       34.72     11.22 o 
   0  14   6       26.55       31.34      4.89 o 
   1  14   6       42.03       42.29      2.48 o 
   2  14   6       40.91       46.85      2.41 o 
  -3  15   6       20.55       37.04      3.01 o 
  -2  15   6       69.53       64.21      4.89 o 
  -1  15   6       17.32        5.00      3.90 o 
   0  15   6       79.16       68.86      4.78 o 
   1  15   6       23.49       26.10     11.91 o 
   2  15   6      101.53      115.75      5.54 o 
  -2  16   6       17.23       20.40      3.60 o 
  -1  16   6       19.87       28.71     10.90 o 
   0  16   6       27.73       46.22      5.93 o 
   1  16   6       18.42       32.06      4.49 o 
  -6   1   7       36.84       31.77      3.80 o 
  -5   1   7        0.46        2.83      2.66 o 
  -4   1   7      462.88      464.13      9.18 o 
  -3   1   7        6.05        2.98      1.71 o 
  -2   1   7      220.79      246.80      4.35 o 
  -1   1   7     1888.67     1972.71     25.66 o 
   1   1   7      268.76      245.17      5.78 o 
   2   1   7      505.22      488.93      7.26 o 
   3   1   7       71.81       74.47      3.63 o 
   4   1   7       92.93       92.63      2.56 o 
   5   1   7        0.01       -0.23      2.01 o 
   6   1   7        0.41       -2.55      4.36 o 
  -6   2   7       10.62       16.49      4.36 o 
  -5   2   7       42.43       50.77      1.73 o 
  -4   2   7       78.24       78.24      4.91 o 
  -3   2   7       96.55       78.31      4.01 o 
  -2   2   7     8649.69     8545.42    129.25 o 
  -1   2   7      303.78      307.24      4.92 o 
   0   2   7        0.41       -1.05      1.31 o 
   1   2   7     2820.25     2956.41     37.98 o 
   2   2   7     2924.90     3061.17     35.31 o 
   3   2   7       76.97       80.72      2.38 o 
   4   2   7      140.57      131.22      6.03 o 
   5   2   7       24.05       22.30      1.85 o 
   6   2   7      128.94      120.84     28.45 o 
  -6   3   7        2.47        0.86      1.34 o 
  -5   3   7        7.89        2.81      1.19 o 
  -4   3   7      923.67      943.95     32.82 o 
  -3   3   7      196.41      200.86      4.20 o 
  -2   3   7     1130.20     1169.78     14.11 o 
  -1   3   7     3694.42     3846.40     71.52 o 
   0   3   7     1389.90     1419.37     20.90 o 
   1   3   7      792.21      789.77      9.76 o 
   2   3   7      169.71      152.27      2.73 o 
   3   3   7      631.68      608.50     10.35 o 
   4   3   7       69.03       70.86      7.75 o 
   5   3   7        0.06        2.71      0.98 o 
   6   3   7        0.64        1.55      3.56 o 
  -6   4   7        2.39       -2.51      1.72 o 
  -5   4   7        6.48        8.69      2.30 o 
  -4   4   7       36.23       30.39      2.83 o 
  -3   4   7      472.10      476.04     11.90 o 
  -2   4   7       28.48       25.11      2.04 o 
   0   4   7       25.68       21.03      1.45 o 
   1   4   7     2647.17     2746.52     31.68 o 
   2   4   7        9.06       12.92      1.71 o 
   3   4   7        0.20       -1.90      1.26 o 
   4   4   7      112.66       98.82     11.39 o 
   5   4   7        9.79       10.70      2.40 o 
   6   4   7        0.55       -0.06      2.89 o 
  -6   5   7       12.04       24.11      4.21 o 
  -5   5   7       30.70       30.35      1.48 o 
  -4   5   7        1.52        0.76      1.17 o 
  -3   5   7      170.20      183.69      2.85 o 
  -2   5   7        0.25        0.42      1.43 o 
  -1   5   7      329.79      377.72      6.14 o 
   0   5   7      402.68      424.76      6.67 o 
   1   5   7      147.57      135.56      3.21 o 
   2   5   7       11.78       16.03      1.00 o 
   3   5   7      119.00      127.32      3.75 o 
   4   5   7       97.91       87.68      6.00 o 
   5   5   7       20.10        2.72      5.31 o 
   6   5   7       25.49       31.67      3.07 o 
  -6   6   7       31.62       25.60      3.87 o 
  -5   6   7        0.94        3.45      1.34 o 
  -4   6   7        0.91        1.63      1.21 o 
  -3   6   7      201.76      199.08      4.23 o 
  -2   6   7       67.23       67.02      4.61 o 
  -1   6   7        0.75       -1.79      1.31 o 
   0   6   7       89.06      107.76      2.71 o 
   1   6   7       72.48       72.53      3.86 o 
   2   6   7        8.35        8.70      0.95 o 
   3   6   7        0.18       -0.04      3.56 o 
   4   6   7        5.66        3.94      6.54 o 
   5   6   7        3.18        1.34      8.72 o 
   6   6   7       38.13       41.92      3.30 o 
  -6   7   7       19.96       29.73      4.02 o 
  -5   7   7       53.89       66.71      4.31 o 
  -4   7   7      179.89      189.12     10.67 o 
  -3   7   7       39.04       43.61      2.00 o 
  -2   7   7      653.92      665.45      9.85 o 
  -1   7   7        6.69        4.19      1.56 o 
   0   7   7      218.38      212.30      5.95 o 
   1   7   7      916.04      891.71     17.26 o 
   2   7   7      218.31      205.73      4.46 o 
   3   7   7      764.84      742.82     28.03 o 
   4   7   7        9.35       12.14      4.78 o 
   5   7   7       13.11       23.62      8.63 o 
   6   7   7        8.71        3.16      5.75 o 
  -6   8   7       10.90       12.72      4.20 o 
  -5   8   7        4.80        3.87      2.39 o 
  -4   8   7        0.02        0.10      1.12 o 
  -3   8   7      836.32      869.12     19.48 o 
  -2   8   7       88.95       82.97      2.43 o 
  -1   8   7      877.97      848.95     22.15 o 
   0   8   7       59.36       56.30      1.58 o 
   1   8   7       92.46       90.22      2.79 o 
   2   8   7       55.40       56.71      3.88 o 
   3   8   7        6.37       -1.17      3.42 o 
   4   8   7        4.34        2.27      4.33 o 
   5   8   7      189.71      244.73     22.99 o 
  -4   9   7       37.62       35.22      3.10 o 
  -3   9   7      314.55      289.52      8.33 o 
  -2   9   7       30.93       28.89      2.55 o 
  -1   9   7       10.36        6.92      3.66 o 
   0   9   7       59.41       60.69      2.88 o 
   1   9   7       13.46       13.95      1.91 o 
   2   9   7      277.91      262.81     11.56 o 
   3   9   7      511.30      491.83     32.43 o 
   4   9   7       17.43       26.60     12.04 o 
   5   9   7        9.51       29.98      7.47 o 
  -4  10   7        0.83       -0.79      1.26 o 
  -3  10   7       24.30       19.56      2.13 o 
  -2  10   7       37.21       28.71      3.39 o 
  -1  10   7      100.45       98.33      3.86 o 
   0  10   7       55.44       57.31      1.77 o 
   1  10   7      214.27      198.00      3.74 o 
   2  10   7        1.23        3.93      1.35 o 
   3  10   7        1.35        5.18     11.65 o 
   4  10   7       50.82       69.34      6.71 o 
   5  10   7       24.52       22.19      5.76 o 
  -3  11   7        0.15       -2.70      1.80 o 
  -2  11   7       13.77       16.80      1.92 o 
  -1  11   7      382.78      357.64     14.70 o 
   0  11   7      175.93      161.00      7.82 o 
   1  11   7      180.84      181.14      8.62 o 
   2  11   7       72.81       74.23      4.58 o 
   3  11   7      274.44      274.58     12.47 o 
   4  11   7       13.94       19.69      5.45 o 
  -3  12   7       26.59       27.33      2.25 o 
  -2  12   7       26.56       30.40      4.97 o 
  -1  12   7      296.71      288.35      9.91 o 
   0  12   7        6.25        8.22      1.89 o 
   1  12   7       62.41       66.15      2.41 o 
   2  12   7       45.68       46.29      5.15 o 
   3  12   7      148.87      136.51     26.59 o 
   4  12   7       14.23       14.47      4.72 o 
  -3  13   7       33.31       37.15      3.17 o 
  -2  13   7       12.34       11.58      7.25 o 
  -1  13   7      285.92      246.40     12.04 o 
   0  13   7       44.01       49.63      3.80 o 
   1  13   7      103.62       93.83      2.78 o 
   2  13   7       56.55       58.53     10.88 o 
   3  13   7        3.25        6.44      5.26 o 
  -3  14   7        9.62       18.60      8.41 o 
  -2  14   7        0.50       -0.70      4.58 o 
  -1  14   7        3.35        1.29      2.19 o 
   0  14   7        3.61        0.92      5.46 o 
   1  14   7       51.93       45.26      5.24 o 
   2  14   7        0.54       -7.71      5.54 o 
  -3  15   7       13.09       29.88      2.92 o 
  -2  15   7        6.12       15.37      4.88 o 
  -1  15   7        4.08        8.47      3.58 o 
   0  15   7       15.05       21.79      6.74 o 
   1  15   7       11.48        7.72      7.59 o 
   2  15   7       86.61       82.83     10.17 o 
   0  16   7       26.87       33.95      5.16 o 
   1  16   7        2.25        8.15      3.77 o 
  -6   0   8        0.37       -2.11      3.22 o 
  -5   0   8       56.83       50.42      3.68 o 
  -4   0   8      239.43      221.14     12.78 o 
  -3   0   8      304.35      310.72      9.34 o 
  -2   0   8       30.04       22.87      3.72 o 
   0   0   8      530.16      524.51     10.72 o 
   1   0   8      418.85      526.13     10.83 o 
   2   0   8     2573.70     2601.49     47.89 o 
   3   0   8        2.04        3.59      4.23 o 
   4   0   8      152.80      154.16      7.11 o 
   5   0   8        3.53        0.34      3.85 o 
   6   0   8        0.57       -2.57      4.95 o 
  -6   1   8       64.22       45.05      3.28 o 
  -5   1   8      108.98       95.10      2.49 o 
  -4   1   8       21.64       28.70      2.53 o 
  -3   1   8      782.06      800.39     12.50 o 
  -2   1   8        1.90        3.47      1.04 o 
  -1   1   8       89.37       85.13      2.90 o 
   0   1   8      789.46      800.29     11.07 o 
   1   1   8     2763.29     2963.02     38.05 o 
   2   1   8       26.79       25.64      2.41 o 
   3   1   8        6.01        4.85      1.99 o 
   4   1   8      179.00      197.17      5.37 o 
   5   1   8       13.46       15.28      2.91 o 
   6   1   8        9.15       11.94      3.24 o 
  -6   2   8       41.75       40.47      6.66 o 
  -5   2   8        0.27       -2.32      1.55 o 
  -4   2   8      139.37      139.71      5.17 o 
  -3   2   8      439.13      482.63      7.23 o 
  -2   2   8      130.77      122.67      4.03 o 
  -1   2   8     1033.26     1105.03     14.99 o 
   0   2   8       18.89       25.36      2.41 o 
   1   2   8       49.18       47.84      1.93 o 
   2   2   8     1450.91     1557.39     22.35 o 
   3   2   8       81.75       81.67      2.06 o 
   4   2   8       53.10       48.05      1.75 o 
   5   2   8        0.37       -0.74      2.79 o 
   6   2   8        1.39        4.13      3.80 o 
  -6   3   8       11.05        3.05      2.45 o 
  -5   3   8      129.38      120.75      6.51 o 
  -4   3   8      412.46      400.52     10.88 o 
  -3   3   8        0.11       -1.68      1.15 o 
  -2   3   8       64.10       65.16      2.11 o 
  -1   3   8     1598.21     1573.89     33.57 o 
   0   3   8       63.54       70.84      2.08 o 
   1   3   8      131.03      128.34      2.77 o 
   2   3   8        6.29        3.84      1.79 o 
   3   3   8      745.52      780.50     10.02 o 
   4   3   8       24.06       26.67      3.35 o 
   5   3   8       12.30        4.06      1.73 o 
   6   3   8        2.43       -1.99      5.41 o 
  -6   4   8       11.38       24.49      6.93 o 
  -5   4   8       50.71       47.26      3.44 o 
  -4   4   8       11.47       12.36      3.82 o 
  -3   4   8      245.57      261.64      8.18 o 
  -2   4   8       84.32       76.84      2.17 o 
  -1   4   8     1578.20     1591.82     25.43 o 
   0   4   8      392.69      398.72      7.36 o 
   1   4   8      326.38      299.32      5.35 o 
   2   4   8      569.02      533.90     12.91 o 
   3   4   8      421.78      401.42      5.75 o 
   4   4   8      519.89      477.90     16.28 o 
   5   4   8        3.04       11.04      3.47 o 
   6   4   8       28.33       24.15      9.21 o 
  -6   5   8        0.02        0.74      3.33 o 
  -5   5   8       54.86       64.22      2.27 o 
  -4   5   8      305.13      306.84     10.83 o 
  -3   5   8      103.12       97.08      4.32 o 
  -2   5   8      417.90      465.58      7.19 o 
  -1   5   8      571.05      573.81     10.59 o 
   0   5   8     2988.47     3126.80     41.30 o 
   1   5   8      173.22      169.38      3.17 o 
   2   5   8      113.62      116.83      4.42 o 
   3   5   8      477.84      516.07     17.30 o 
   4   5   8      204.75      201.36     12.74 o 
   5   5   8       56.79       75.41      4.60 o 
   6   5   8        4.89       19.69      6.27 o 
  -6   6   8        1.63        6.34     12.90 o 
  -5   6   8       59.86       68.84      8.09 o 
  -4   6   8       13.28       11.91      1.08 o 
  -3   6   8        1.33       -1.29      1.60 o 
  -2   6   8       65.41       60.52      2.96 o 
  -1   6   8      114.98      147.59      5.31 o 
   1   6   8     1045.67     1068.45     21.04 o 
   2   6   8      519.42      498.86     16.51 o 
   3   6   8      561.83      566.68     17.52 o 
   4   6   8       14.12       11.24      4.04 o 
   5   6   8        1.90        5.72      2.59 o 
   6   6   8       19.85        6.90      5.90 o 
  -5   7   8        0.02       -2.09      1.39 o 
  -4   7   8        0.03       -1.10      0.82 o 
  -3   7   8      204.54      192.77      3.54 o 
  -2   7   8        0.01        0.38      1.72 o 
   0   7   8      808.82      873.75     22.75 o 
   1   7   8        9.66       13.50      2.22 o 
   2   7   8       35.57       35.48      3.04 o 
   3   7   8       51.84       44.88      1.66 o 
   4   7   8       17.81        2.65      4.68 o 
   5   7   8        1.85       -5.19      3.46 o 
  -5   8   8        0.64       -0.73      2.19 o 
  -4   8   8        0.96        3.38      2.43 o 
  -3   8   8      914.36      928.00     14.47 o 
  -2   8   8       14.98       13.42      1.55 o 
  -1   8   8       82.35       77.83      3.11 o 
   0   8   8      113.15      126.48      5.59 o 
   1   8   8       17.54       23.67      1.97 o 
   2   8   8      165.79      151.74      7.18 o 
   3   8   8      160.66      151.31      6.58 o 
   4   8   8       24.08       37.80     15.50 o 
   5   8   8        3.67       -3.44      3.97 o 
  -4   9   8       10.30       16.91      3.04 o 
  -3   9   8      272.78      245.92      4.27 o 
  -2   9   8        3.16        3.86      3.52 o 
  -1   9   8       72.61       79.27      3.44 o 
   0   9   8      244.80      250.25      5.71 o 
   1   9   8      101.19      102.80      2.77 o 
   2   9   8       77.79       64.79      3.68 o 
   3   9   8      392.64      363.52     21.02 o 
   4   9   8       89.78       80.80      4.54 o 
   5   9   8        8.94       -2.78      8.96 o 
  -4  10   8       82.28       75.36      5.61 o 
  -3  10   8        0.19       -1.09      1.33 o 
  -2  10   8       20.96       19.72      2.60 o 
  -1  10   8       30.45       28.34      2.91 o 
   0  10   8        0.44        2.51      3.68 o 
   1  10   8      293.82      271.03      8.32 o 
   2  10   8       56.59       51.97      3.94 o 
   3  10   8       13.35        5.01      3.40 o 
   4  10   8        0.10       -5.01      3.34 o 
   5  10   8        4.49       26.16      6.08 o 
  -4  11   8       21.50       23.98      2.08 o 
  -3  11   8      106.41       99.85      4.74 o 
  -2  11   8       42.44       41.06      2.27 o 
  -1  11   8       23.27       28.96      2.38 o 
   0  11   8       97.79       73.47      3.63 o 
   1  11   8      155.46      149.73      8.92 o 
   3  11   8       78.07       81.06      7.26 o 
   4  11   8        5.89       -2.07      4.89 o 
  -3  12   8        9.76        9.75      6.02 o 
  -2  12   8        0.87        2.08      3.43 o 
  -1  12   8       20.22       19.01      2.86 o 
   0  12   8       87.12       74.71      2.56 o 
   1  12   8       34.45       37.59      5.79 o 
   2  12   8        6.48        3.96      3.51 o 
   3  12   8        6.49       -7.51      5.01 o 
   4  12   8       18.24       10.35      5.48 o 
  -4  13   8       77.18       72.82      6.64 o 
  -3  13   8       31.52       33.44      3.16 o 
  -2  13   8        0.23        6.22      2.81 o 
  -1  13   8       39.53       33.20      3.10 o 
   0  13   8      105.58      107.37      3.61 o 
   1  13   8       10.87       12.91      1.43 o 
   2  13   8       42.32       28.13      2.48 o 
   3  13   8        0.27       -8.13      5.42 o 
  -3  14   8       31.78       37.75      2.90 o 
  -2  14   8       12.93       16.03      3.86 o 
  -1  14   8       31.12       31.79      3.47 o 
   0  14   8      141.59      137.62     11.99 o 
   1  14   8      230.06      222.56     11.34 o 
   2  14   8        1.08        3.72      4.50 o 
  -2  15   8       60.08       61.03      5.19 o 
  -1  15   8        0.26        7.03      4.14 o 
   0  15   8        3.42       20.26      4.17 o 
   1  15   8       31.83       18.23      3.90 o 
   2  15   8       21.53       37.47      3.56 o 
  -1  16   8        9.33        9.38      4.13 o 
   0  16   8        8.30        6.82      4.97 o 
   1  16   8       11.77        5.52      3.10 o 
  -6   1   9      148.07      147.47      5.43 o 
  -5   1   9       25.12       26.27      1.95 o 
  -4   1   9        8.93       14.98      4.49 o 
  -3   1   9        6.38        7.76      1.47 o 
  -2   1   9        1.80        0.18      1.50 o 
  -1   1   9     1034.61     1057.24     19.28 o 
   0   1   9      188.73      169.42      4.91 o 
   1   1   9     1380.87     1491.44     19.92 o 
   2   1   9       38.88       43.82      1.88 o 
   3   1   9        9.64       11.27      3.31 o 
   4   1   9       83.72       82.30      3.83 o 
   5   1   9       90.43       93.77      5.89 o 
   6   1   9        0.04        9.44      3.74 o 
  -6   2   9        2.41        8.65      3.38 o 
  -5   2   9      188.43      198.75      6.14 o 
  -4   2   9        2.69       -1.74      1.61 o 
  -3   2   9       39.27       42.50      1.63 o 
  -2   2   9      568.77      548.13      8.29 o 
  -1   2   9        0.37       -0.84      1.28 o 
   0   2   9      443.93      427.65      6.52 o 
   1   2   9     2093.44     2116.57     27.67 o 
   2   2   9      453.02      467.43      7.17 o 
   3   2   9      130.18      111.78      3.50 o 
   4   2   9       83.36       73.22      2.12 o 
   5   2   9       31.42       39.53      5.69 o 
   6   2   9        5.51       12.02      8.20 o 
  -6   3   9       20.80       31.92      3.66 o 
  -5   3   9       13.31       10.89      1.63 o 
  -4   3   9      100.57       93.43      5.89 o 
  -3   3   9       62.62       77.54      2.00 o 
  -2   3   9      858.22      823.55     12.92 o 
  -1   3   9     1927.09     2053.84     40.07 o 
   0   3   9     1081.66     1054.25     16.80 o 
   1   3   9      187.92      187.06      5.59 o 
   2   3   9       26.35       28.47      1.92 o 
   3   3   9       50.81       55.18      3.79 o 
   4   3   9       13.51       18.07      3.24 o 
   5   3   9      308.25      271.24     18.82 o 
   6   3   9       10.74        1.96      3.14 o 
  -6   4   9        0.66        0.10      2.32 o 
  -5   4   9       48.07       47.93      2.10 o 
  -4   4   9       18.10       26.64      1.70 o 
  -3   4   9       48.12       45.11      3.35 o 
  -2   4   9      209.94      230.38      4.96 o 
  -1   4   9     1529.56     1520.63     23.42 o 
   0   4   9     1201.79     1307.44     23.12 o 
   1   4   9       42.19       41.58      1.64 o 
   2   4   9      326.40      346.54      5.11 o 
   3   4   9      124.97      118.48      3.21 o 
   4   4   9       27.86       18.59      2.37 o 
   5   4   9       14.10        7.87      2.76 o 
   6   4   9       50.18       68.88     14.10 o 
  -6   5   9       16.65       14.59      2.68 o 
  -5   5   9       10.06       13.56      3.50 o 
  -4   5   9        0.71        1.42      2.17 o 
  -3   5   9        6.80       11.36      2.87 o 
  -2   5   9       20.87       22.90      1.78 o 
  -1   5   9      495.15      514.22     12.35 o 
   0   5   9      261.33      255.35      7.06 o 
   1   5   9      262.06      279.93      4.27 o 
   2   5   9        6.93       10.21      2.06 o 
   3   5   9        0.28        2.46      1.33 o 
   4   5   9       75.48       73.95      6.20 o 
   5   5   9        7.00        3.76     10.08 o 
  -6   6   9       62.79       57.03      3.29 o 
  -5   6   9        0.60        4.61      1.38 o 
  -4   6   9        3.93       10.09      1.63 o 
  -3   6   9      241.87      247.80      5.99 o 
  -2   6   9        8.38        9.84      3.86 o 
  -1   6   9     1817.24     1816.70     38.01 o 
   0   6   9      162.51      149.98      3.38 o 
   1   6   9      745.12      775.98     16.76 o 
   2   6   9      215.80      200.90      3.52 o 
   3   6   9       16.33       23.90      2.88 o 
   4   6   9        3.27        0.69      1.26 o 
   5   6   9       16.13       25.94     12.59 o 
  -5   7   9        0.47        2.90      1.95 o 
  -4   7   9      121.09      117.78      4.58 o 
  -3   7   9       12.08       17.56      1.89 o 
  -2   7   9      681.18      678.30     13.25 o 
  -1   7   9      159.44      166.95      3.60 o 
   0   7   9      752.56      741.22     19.48 o 
   1   7   9      173.00      180.09      9.06 o 
   2   7   9        6.82        2.50      2.08 o 
   3   7   9       41.32       40.71      3.89 o 
   4   7   9       40.79       42.66      3.86 o 
   5   7   9       31.82       54.38      5.00 o 
  -5   8   9        8.77        6.48      1.65 o 
  -4   8   9        0.54       -0.49      1.54 o 
  -3   8   9      129.59      123.21      2.93 o 
  -2   8   9       23.35       26.14      3.93 o 
  -1   8   9      149.19      138.49      7.62 o 
   0   8   9      126.95      120.06      5.06 o 
   1   8   9       17.03       13.17      1.20 o 
   2   8   9       18.70       16.07      3.93 o 
   3   8   9        0.15        1.17      1.11 o 
   5   8   9        1.42       20.52      6.53 o 
  -4   9   9        8.23       11.29      3.67 o 
  -3   9   9      216.62      211.08      4.29 o 
  -2   9   9       87.29       92.33      2.86 o 
  -1   9   9      250.09      241.09      7.20 o 
   0   9   9      166.44      172.99      3.82 o 
   1   9   9       55.93       61.53      3.58 o 
   2   9   9       96.09       91.57      3.36 o 
   3   9   9       26.93       27.75      2.40 o 
   4   9   9       77.87       80.77      7.53 o 
   5   9   9        0.79        2.15      3.65 o 
  -4  10   9       14.58        9.89      1.86 o 
  -3  10   9      215.46      213.57      5.43 o 
  -2  10   9      150.73      137.86      4.70 o 
  -1  10   9       96.71       96.45      3.68 o 
   0  10   9       46.43       52.23      2.34 o 
   1  10   9        2.69        4.19      1.44 o 
   2  10   9       14.09       16.62      1.38 o 
   3  10   9        0.17       -0.42      0.77 o 
   4  10   9       43.97       45.29      7.12 o 
  -4  11   9       55.52       57.05      3.21 o 
  -3  11   9        0.01        0.80      2.46 o 
  -2  11   9       16.40       20.20      3.86 o 
  -1  11   9       47.10       40.13      3.78 o 
   0  11   9       47.96       50.27      3.61 o 
   1  11   9      429.71      404.50     10.41 o 
   2  11   9       31.44       26.79      2.21 o 
   3  11   9       31.06       29.57      4.67 o 
   4  11   9       11.75       20.42      5.85 o 
  -4  12   9        0.96        1.69      1.69 o 
  -3  12   9       41.91       35.13      2.83 o 
  -2  12   9      190.95      185.26      7.43 o 
  -1  12   9        7.39        8.76      1.75 o 
   0  12   9      392.24      398.95     17.12 o 
   1  12   9       64.61       65.18      4.86 o 
   2  12   9       13.66        2.86     11.06 o 
   3  12   9        4.32        8.92      3.87 o 
  -4  13   9        0.03        7.97      4.14 o 
  -3  13   9      163.42      155.85      7.66 o 
  -2  13   9       22.51       19.71      2.65 o 
  -1  13   9        1.38        0.82      4.62 o 
   0  13   9      212.19      190.88      4.49 o 
   1  13   9      218.31      181.61     26.46 o 
   2  13   9      130.44      138.78      8.88 o 
  -3  14   9        5.36        2.65      2.61 o 
  -2  14   9        8.37       20.53      2.99 o 
  -1  14   9      125.87      126.71     16.48 o 
   0  14   9      119.21       91.03     17.69 o 
   1  14   9        6.05       17.38     10.07 o 
   2  14   9       25.88       24.66      9.58 o 
  -2  15   9       38.27       52.32      5.00 o 
  -1  15   9       19.11       23.30      4.66 o 
   0  15   9       23.91        2.91      4.71 o 
   1  15   9        1.11        6.26      2.75 o 
   2  15   9        7.33        3.35      2.76 o 
   0  16   9       10.41       -1.02      3.50 o 
  -6   0  10       27.39       12.04      3.85 o 
  -5   0  10      438.97      433.78      9.33 o 
  -4   0  10      475.56      524.29     15.74 o 
  -3   0  10      875.67      932.56     35.76 o 
  -2   0  10        0.91       -1.67      1.95 o 
  -1   0  10      879.07      983.35     19.33 o 
   0   0  10      145.55      128.19      6.65 o 
   1   0  10        0.87       -0.23      1.82 o 
   2   0  10       32.44       36.36      5.65 o 
   3   0  10       28.21       39.68      2.71 o 
   4   0  10       21.52       18.73      1.73 o 
   5   0  10       55.46       54.18      4.25 o 
   6   0  10        1.19       15.07      5.48 o 
  -6   1  10       47.49       37.42      3.08 o 
  -5   1  10      114.43      108.08      4.26 o 
  -4   1  10       49.96       48.04      1.69 o 
  -3   1  10        3.00        5.55      1.33 o 
  -2   1  10       13.24       21.67      1.27 o 
  -1   1  10      364.90      365.57      5.90 o 
   0   1  10      917.02      888.19     12.46 o 
   1   1  10        0.15       -0.30      2.20 o 
   2   1  10      209.80      254.93      4.59 o 
   3   1  10       69.26       70.83      2.38 o 
   4   1  10        1.12        0.44      2.03 o 
   5   1  10       37.63       28.94      1.84 o 
   6   1  10        0.25       -1.77      7.44 o 
  -6   2  10        0.02        7.63      4.12 o 
  -5   2  10       50.78       46.57      5.90 o 
  -4   2  10      177.23      164.92      6.37 o 
  -3   2  10       27.05       28.09      2.96 o 
  -2   2  10      123.44      144.57      4.36 o 
  -1   2  10       31.28       29.74      1.75 o 
   0   2  10        0.09       -1.63      1.09 o 
   1   2  10       63.16       53.33      3.29 o 
   2   2  10       17.89       11.27      2.38 o 
   3   2  10       98.42      102.02      4.00 o 
   4   2  10      214.81      200.73      3.78 o 
   5   2  10        2.17        0.96      5.62 o 
   6   2  10       14.14       29.19      4.22 o 
  -6   3  10       15.46       12.37      3.30 o 
  -5   3  10       18.63       17.10      1.97 o 
  -4   3  10      184.08      187.59      3.76 o 
  -3   3  10       19.10       27.97      2.05 o 
  -2   3  10      640.88      659.23     10.77 o 
  -1   3  10      928.00      931.30     17.75 o 
   0   3  10      941.40     1014.14     15.84 o 
   1   3  10      440.61      450.72      9.36 o 
   2   3  10      992.85      975.66     15.93 o 
   3   3  10        0.29        0.19      1.25 o 
   4   3  10        0.17        1.11      2.06 o 
   5   3  10        6.51       12.13      3.93 o 
   6   3  10        0.12       -5.65      5.41 o 
  -5   4  10      269.32      253.16      8.16 o 
  -4   4  10       68.15       48.20      4.11 o 
  -3   4  10      944.18      924.58     20.96 o 
  -2   4  10        2.55        4.11      2.41 o 
  -1   4  10      745.17      777.14     15.09 o 
   0   4  10      412.82      443.45     10.20 o 
   1   4  10        3.32       -1.06      1.29 o 
   2   4  10      133.22      142.53      5.45 o 
   3   4  10      111.95      130.58      5.01 o 
   4   4  10       52.55       48.75      3.46 o 
   5   4  10       42.05       42.22     12.59 o 
   6   4  10       15.58       52.90     23.83 o 
  -6   5  10       16.14        7.93      2.83 o 
  -5   5  10       15.66       11.19      2.20 o 
  -4   5  10       56.75       45.18      3.64 o 
  -3   5  10        0.03        3.05      2.08 o 
  -2   5  10      627.06      630.07     13.01 o 
  -1   5  10       77.64       63.03      4.30 o 
   0   5  10      543.82      507.88     11.06 o 
   1   5  10       90.28       78.27      3.75 o 
   2   5  10     1445.97     1498.61     18.34 o 
   3   5  10      500.59      481.68      9.14 o 
   4   5  10      162.82      142.31      3.97 o 
   5   5  10       21.21       25.18     10.69 o 
  -6   6  10       53.59       53.87      3.79 o 
  -5   6  10       28.52       42.68      5.77 o 
  -4   6  10       95.23      106.46      3.86 o 
  -3   6  10       68.69       66.60      3.99 o 
  -2   6  10       43.17       37.91      3.27 o 
  -1   6  10        1.83        0.67      2.35 o 
   0   6  10        6.76        8.29      1.47 o 
   1   6  10       61.50       74.43      4.57 o 
   2   6  10      147.98      155.80      3.95 o 
   3   6  10      120.33      140.95      5.88 o 
   4   6  10      124.45      119.86     11.20 o 
   5   6  10        0.49       -1.08      4.56 o 
  -5   7  10       32.64       34.47      1.95 o 
  -4   7  10        3.47       -0.50      1.81 o 
  -3   7  10        3.72        3.76      2.32 o 
  -2   7  10      880.46      869.71     16.94 o 
  -1   7  10      222.82      211.33      5.75 o 
   0   7  10      146.09      140.66      4.20 o 
   1   7  10       33.82       29.15      2.34 o 
   2   7  10       60.73       62.47      1.91 o 
   3   7  10        0.77        0.28      2.57 o 
   4   7  10       69.78       72.79      5.91 o 
   5   7  10        1.93       -5.36      3.57 o 
  -5   8  10       25.58       39.20      4.37 o 
  -4   8  10       27.77       24.61      1.87 o 
  -3   8  10        9.32       10.27      1.46 o 
  -2   8  10      180.76      194.43      8.39 o 
  -1   8  10      118.39      120.38      3.10 o 
   0   8  10      329.33      320.20     12.73 o 
   1   8  10       38.76       44.28      2.89 o 
   2   8  10      219.66      208.98      4.71 o 
   3   8  10      103.91       96.87      4.58 o 
   4   8  10       88.18       98.62      6.82 o 
   5   8  10       18.36       20.74      5.33 o 
  -5   9  10        2.70        1.31      1.58 o 
  -4   9  10        5.42        7.53      3.81 o 
  -3   9  10        6.99        6.22      2.60 o 
  -2   9  10       69.38       56.00      2.28 o 
  -1   9  10      177.83      172.92      4.55 o 
   0   9  10      186.55      176.62      7.81 o 
   1   9  10       20.26       17.23      3.02 o 
   2   9  10      185.10      185.16      3.95 o 
   3   9  10       21.74       26.95      3.07 o 
   4   9  10       30.43       32.11      3.99 o 
   5   9  10       62.21       76.95      4.71 o 
  -5  10  10       33.83       13.45      5.57 o 
  -4  10  10       83.14       73.57      3.09 o 
  -3  10  10        0.34       -1.74      2.76 o 
  -2  10  10      414.85      403.57      7.02 o 
  -1  10  10      160.01      142.60      4.85 o 
   0  10  10        8.01        5.96      2.51 o 
   1  10  10        0.14        1.65      2.11 o 
   2  10  10        4.49        2.12      5.30 o 
   3  10  10        0.03       -3.65      4.45 o 
   4  10  10      190.47      249.47     16.07 o 
  -4  11  10       31.05       28.78      2.78 o 
  -3  11  10       11.88       12.01      6.05 o 
  -2  11  10        1.42        0.08      2.86 o 
  -1  11  10      109.89      117.91      4.31 o 
   0  11  10        0.41       -3.10      2.07 o 
   1  11  10        1.77        6.07      4.71 o 
   2  11  10        0.22        0.17      2.23 o 
   3  11  10       15.37       40.27      6.12 o 
   4  11  10       14.98       43.76      6.56 o 
  -4  12  10        0.19        2.29      2.03 o 
  -3  12  10        0.56       -0.74      2.43 o 
  -2  12  10       12.32       10.23      3.00 o 
  -1  12  10        0.50       -0.82      2.01 o 
   0  12  10        0.19       -2.80      5.24 o 
   1  12  10       81.74       75.41      2.81 o 
   2  12  10       90.46       89.02      7.36 o 
   3  12  10        1.37        7.35      1.76 o 
  -3  13  10       12.54        4.78      2.54 o 
  -2  13  10       25.84       27.34      4.56 o 
  -1  13  10      137.34      144.10      6.39 o 
   0  13  10       59.16       56.77      2.77 o 
   1  13  10        0.01        0.01      3.80 o 
   2  13  10      120.37      132.22      9.12 o 
  -3  14  10       20.24       22.91      5.56 o 
  -2  14  10      149.56      185.28      8.67 o 
  -1  14  10       62.91       71.21      8.72 o 
   0  14  10        1.25        3.90      2.88 o 
   2  14  10       20.70       21.99      5.28 o 
  -2  15  10       10.10        8.20      3.99 o 
  -1  15  10       81.33       78.15      5.49 o 
   0  15  10       27.55       44.18      5.18 o 
   1  15  10       88.72      107.94      8.10 o 
  -6   1  11        4.27       -6.43      4.29 o 
  -5   1  11       73.65       60.44      3.95 o 
  -4   1  11      148.60      154.17      4.18 o 
  -3   1  11      159.93      165.31      2.92 o 
  -2   1  11       15.31       19.50      5.09 o 
  -1   1  11      168.02      170.84      4.19 o 
   0   1  11      706.58      767.65     15.92 o 
   1   1  11       28.46       21.91      1.57 o 
   2   1  11      923.22      961.26     15.68 o 
   3   1  11      585.40      631.45     11.75 o 
   4   1  11        5.47        3.69      2.47 o 
   5   1  11        0.23        0.37      3.56 o 
   6   1  11        3.49        2.27      3.87 o 
  -6   2  11       18.14       26.48      3.81 o 
  -5   2  11       36.48       38.64      5.34 o 
  -4   2  11       69.04       64.54      2.52 o 
  -3   2  11      315.28      333.76      6.37 o 
  -2   2  11      271.10      274.38      5.03 o 
  -1   2  11        5.89       -1.05      2.19 o 
   0   2  11      387.41      364.36      5.99 o 
   1   2  11     2377.42     2416.38     31.77 o 
   2   2  11      240.02      244.36      5.78 o 
   3   2  11      475.41      450.98      6.68 o 
   4   2  11        7.04        8.59      2.23 o 
   5   2  11        4.80        0.86      2.45 o 
   6   2  11        5.17       17.64      3.70 o 
  -6   3  11        0.19       -0.85      3.10 o 
  -5   3  11       15.23        9.97      1.65 o 
  -4   3  11       82.65       90.16      2.56 o 
  -3   3  11       40.10       43.12      1.52 o 
  -2   3  11     1282.94     1297.21     18.78 o 
  -1   3  11      605.49      664.64     13.19 o 
   0   3  11      190.58      187.46      3.83 o 
   1   3  11       50.23       51.76      2.08 o 
   2   3  11       66.58       67.09      2.18 o 
   3   3  11      510.92      521.56      7.38 o 
   4   3  11        2.89        2.97      1.45 o 
   5   3  11        2.74        4.61      3.07 o 
  -6   4  11        3.41        4.79      3.70 o 
  -5   4  11        3.43       -3.11      2.29 o 
  -4   4  11       13.96       16.58      2.35 o 
  -3   4  11      527.88      553.43     14.95 o 
  -2   4  11      326.66      325.80      5.74 o 
  -1   4  11       63.59       57.46      3.25 o 
   0   4  11      137.88      134.67      3.89 o 
   1   4  11       49.96       46.77      1.75 o 
   2   4  11       23.94       24.65      2.14 o 
   3   4  11       42.11       40.49      2.81 o 
   4   4  11        4.74        1.00      2.45 o 
   5   4  11        6.54        4.09      2.67 o 
  -6   5  11        0.53        2.58      4.90 o 
  -5   5  11        0.40        3.63      3.92 o 
  -4   5  11      140.57      144.73      4.45 o 
  -3   5  11       45.62       43.90      2.76 o 
  -2   5  11      118.78      123.30      4.23 o 
  -1   5  11      969.78     1034.92     17.93 o 
   0   5  11      287.69      293.40      4.52 o 
   1   5  11        8.78        8.72      1.34 o 
   2   5  11      822.35      820.93     13.07 o 
   3   5  11      104.31      107.11      3.60 o 
   4   5  11        5.52        1.66      2.45 o 
   5   5  11       26.36       33.77      7.40 o 
  -6   6  11       25.21       30.96      5.73 o 
  -5   6  11        1.93        0.12      1.56 o 
  -4   6  11        8.73       10.19      3.95 o 
  -3   6  11      190.04      195.84      7.77 o 
  -2   6  11        0.02       -1.99      2.08 o 
  -1   6  11      195.55      188.15      4.15 o 
   0   6  11      415.72      441.97      6.19 o 
   1   6  11       45.48       51.38      2.43 o 
   2   6  11        7.25        6.98      1.29 o 
   3   6  11        1.29       -0.39      1.69 o 
   4   6  11        0.67       -0.35      1.57 o 
   5   6  11       77.99       76.35      8.16 o 
  -5   7  11        3.85       -1.07      1.50 o 
  -4   7  11      143.97      146.93      9.15 o 
  -3   7  11        0.35        6.18      2.65 o 
  -2   7  11     1430.58     1466.56     30.33 o 
  -1   7  11        0.58       -2.71      1.81 o 
   0   7  11      260.29      279.86      5.29 o 
   1   7  11      175.93      171.24      4.96 o 
   2   7  11        1.82        5.79      3.65 o 
   3   7  11      137.90      134.99      5.93 o 
   4   7  11       49.38       57.61      8.41 o 
   5   7  11        6.63       11.47      3.64 o 
  -4   8  11       92.00       86.16      3.39 o 
  -3   8  11      153.39      150.14      4.05 o 
  -2   8  11       90.76       84.72      3.09 o 
  -1   8  11      218.65      217.36     10.43 o 
   0   8  11      780.62      784.63     11.73 o 
   1   8  11      118.64      121.93      3.61 o 
   2   8  11       17.16       14.24      2.24 o 
   3   8  11       33.94       39.48      3.91 o 
   4   8  11        2.66       -4.66      4.78 o 
   5   8  11       15.87       10.72      3.72 o 
  -5   9  11       11.98        1.14      2.08 o 
  -4   9  11       59.71       46.80      2.59 o 
  -3   9  11       21.75       26.86      4.00 o 
  -2   9  11        5.70       14.37      3.07 o 
  -1   9  11       93.91       98.02      6.98 o 
   0   9  11       55.34       51.52      2.50 o 
   1   9  11        0.26        0.42      3.43 o 
   2   9  11      181.01      157.07      5.61 o 
   3   9  11       20.43       17.20      2.33 o 
   4   9  11       41.36       51.21     11.13 o 
  -5  10  11        1.70       -6.42      5.45 o 
  -4  10  11       21.78       24.24      8.46 o 
  -3  10  11       15.00        7.36      1.84 o 
  -2  10  11       47.01       50.18      2.39 o 
  -1  10  11        0.00        0.78      3.23 o 
   0  10  11        9.00       11.58      3.15 o 
   1  10  11        1.39        2.54      3.39 o 
   2  10  11       27.72       25.80      4.28 o 
   3  10  11        3.28       -0.98      3.17 o 
   4  10  11       10.03        1.16      4.16 o 
  -4  11  11        7.65       10.87      2.73 o 
  -3  11  11       62.53       69.57      2.98 o 
  -2  11  11      202.75      180.79      4.26 o 
  -1  11  11       31.24       35.01      2.60 o 
   0  11  11       29.41       36.58      2.57 o 
   1  11  11        7.21        6.18      2.11 o 
   2  11  11      109.76      102.50      4.30 o 
   4  11  11        0.61       -8.33      5.55 o 
  -4  12  11        5.87       10.93      2.51 o 
  -3  12  11       25.02       35.98      3.83 o 
  -2  12  11        0.48       -3.11      2.07 o 
  -1  12  11       11.78       17.47      3.01 o 
   0  12  11      507.79      462.85     20.90 o 
   1  12  11       32.70       34.42      7.12 o 
   2  12  11      159.22      183.23     10.19 o 
   3  12  11       99.43       95.01      7.87 o 
  -3  13  11       83.55       84.98      5.40 o 
  -2  13  11        0.26       -0.27      9.81 o 
  -1  13  11       88.48       87.80      9.72 o 
   0  13  11        4.42       -0.46      4.12 o 
   1  13  11       11.26       16.35     10.98 o 
   2  13  11        0.27       -7.77      5.56 o 
   3  13  11       41.59       45.06      6.92 o 
  -2  14  11       62.52       62.00      5.75 o 
  -1  14  11        2.95       -3.26      2.87 o 
   0  14  11        0.45        4.44      4.73 o 
   1  14  11        7.63        2.29      5.38 o 
   2  14  11      104.87       96.16      8.30 o 
  -1  15  11       53.30       48.80      6.01 o 
   0  15  11        0.33       -1.91      5.07 o 
  -6   0  12       66.26       70.06      6.09 o 
  -5   0  12       34.66       31.16      8.32 o 
  -4   0  12      635.08      620.75     16.05 o 
  -3   0  12        0.12        0.35      1.98 o 
  -2   0  12      738.76      738.88     50.07 o 
  -1   0  12      212.04      198.79      5.80 o 
   1   0  12     1308.31     1289.33     32.38 o 
   2   0  12       86.53       78.04      3.51 o 
   3   0  12        9.66        4.62      2.46 o 
   4   0  12      260.53      294.22      6.66 o 
   5   0  12       17.20       28.49      3.25 o 
  -6   1  12        2.89        1.67      3.23 o 
  -5   1  12        2.86        0.64      3.84 o 
  -4   1  12       31.87       29.52      2.84 o 
  -3   1  12      217.22      208.36      6.50 o 
  -2   1  12      482.06      510.44     14.30 o 
  -1   1  12      661.91      697.24     12.99 o 
   0   1  12      481.06      563.00      8.66 o 
   1   1  12        6.43        0.58      1.67 o 
   2   1  12       54.64       50.24      2.21 o 
   3   1  12      844.95      867.65     16.89 o 
   4   1  12       18.74       21.86      3.51 o 
   5   1  12        0.16        2.37      2.69 o 
  -6   2  12        4.42       -1.10      2.63 o 
  -5   2  12       15.67       10.99      2.79 o 
  -4   2  12       14.33       11.89      2.77 o 
  -3   2  12       60.33       58.41      2.65 o 
  -2   2  12        4.62        1.22      1.36 o 
  -1   2  12        2.71        4.52      2.49 o 
   0   2  12        3.50        3.82      1.20 o 
   1   2  12       34.52       38.87      2.55 o 
   2   2  12      160.53      154.83      3.51 o 
   3   2  12       10.78       13.07      4.67 o 
   4   2  12       60.19       58.93      2.53 o 
   5   2  12        0.35        3.05      5.31 o 
  -6   3  12       24.74       20.57      3.72 o 
  -5   3  12        0.65        6.78      2.99 o 
  -4   3  12      193.29      166.31      3.08 o 
  -3   3  12        9.43       12.41      1.28 o 
  -2   3  12     1405.43     1470.39     26.75 o 
  -1   3  12        9.41        4.41      1.61 o 
   0   3  12       72.43       82.19      2.52 o 
   1   3  12       33.11       31.94      3.27 o 
   2   3  12      530.79      521.02      8.21 o 
   3   3  12       87.48       71.25      3.41 o 
   4   3  12        8.46        6.37      1.50 o 
   5   3  12        5.37       17.55      5.43 o 
  -6   4  12       24.70       18.53      3.48 o 
  -5   4  12        4.70        0.51      1.76 o 
  -4   4  12       96.50       80.19      4.35 o 
  -3   4  12     1092.65     1084.44     15.70 o 
  -2   4  12      424.11      421.04      9.16 o 
  -1   4  12      301.60      334.92      5.86 o 
   0   4  12       11.93        8.12      2.74 o 
   1   4  12      929.61      948.68     12.11 o 
   2   4  12       12.34       12.47      1.41 o 
   3   4  12      330.34      323.59      8.69 o 
   4   4  12       41.41       50.98      2.51 o 
   5   4  12        1.29        1.08      9.06 o 
  -6   5  12        0.76       -0.68      2.63 o 
  -5   5  12        6.89        6.51      5.52 o 
  -4   5  12      156.77      158.36      7.79 o 
  -3   5  12       58.76       55.20      2.17 o 
  -2   5  12        2.54        7.88      3.31 o 
  -1   5  12       28.91       23.63      3.41 o 
   0   5  12        6.22        0.52      1.02 o 
   1   5  12      174.71      176.77      3.50 o 
   2   5  12      113.66      116.69      4.64 o 
   3   5  12      109.82      110.09      5.08 o 
   4   5  12       28.46       33.59      3.18 o 
   5   5  12        1.31        6.25      5.36 o 
  -5   6  12       61.34       58.23      4.15 o 
  -4   6  12       29.15       28.51      2.51 o 
  -3   6  12      270.81      293.85      7.81 o 
  -2   6  12        5.91        1.77      1.94 o 
  -1   6  12      207.74      209.05      6.29 o 
   0   6  12      267.89      260.15      4.20 o 
   1   6  12      469.45      494.82      7.01 o 
   2   6  12      326.53      313.29      5.57 o 
   3   6  12      214.08      194.87      5.63 o 
   4   6  12        0.20        0.01      2.45 o 
   5   6  12       53.34       74.43      5.39 o 
  -5   7  12       16.11       13.16      3.33 o 
  -4   7  12        6.53        7.32      4.34 o 
  -3   7  12      262.62      276.94      7.16 o 
  -2   7  12      106.86      105.25      6.73 o 
  -1   7  12      878.70      899.39     13.30 o 
   0   7  12       85.26       85.33      3.75 o 
   1   7  12       39.09       40.04      4.38 o 
   2   7  12       82.88       89.88      2.44 o 
   3   7  12        1.93        3.50      1.61 o 
   4   7  12      143.52      153.26     10.75 o 
   5   7  12       26.92       23.33      3.55 o 
  -5   8  12        0.96       -1.06      2.13 o 
  -4   8  12       20.17       21.04      2.72 o 
  -3   8  12       60.60       68.81      6.27 o 
  -2   8  12      209.60      204.87      4.53 o 
  -1   8  12        0.12        3.03      1.80 o 
   0   8  12        0.03        0.17      1.82 o 
   1   8  12        1.29        8.32      2.68 o 
   2   8  12        0.67        4.28      1.98 o 
   3   8  12      192.45      175.19      4.50 o 
   4   8  12      180.82      195.67      7.19 o 
  -5   9  12       13.20       14.90     13.62 o 
  -4   9  12       51.94       56.33      2.79 o 
  -3   9  12       24.58       25.57      3.27 o 
  -2   9  12       20.61       22.98      2.04 o 
  -1   9  12       15.16       16.24      3.07 o 
   0   9  12        1.12        3.70      2.16 o 
   1   9  12        6.75       17.69     11.66 o 
   2   9  12       51.01       53.06      3.56 o 
   3   9  12      136.33      140.86     17.05 o 
   4   9  12        2.82        9.24      3.52 o 
  -4  10  12        3.58        3.80      3.92 o 
  -3  10  12        3.05       -0.77      2.71 o 
  -2  10  12      173.38      176.40      4.24 o 
  -1  10  12        8.50        8.58      6.12 o 
   0  10  12       13.36       19.72      3.61 o 
   1  10  12       66.53       65.07      2.85 o 
   2  10  12       14.12        4.14      2.42 o 
   3  10  12        7.36        9.93      3.29 o 
   4  10  12       44.50       50.87      4.35 o 
  -4  11  12       14.01       17.34      2.57 o 
  -3  11  12      127.72      114.82      4.85 o 
  -2  11  12        1.07       -0.76      3.65 o 
  -1  11  12       29.80       27.98      2.69 o 
   0  11  12        4.63       -3.32      3.23 o 
   1  11  12        0.99       -3.26      2.84 o 
   2  11  12      178.72      190.15     10.38 o 
   3  11  12        0.01       -8.05      5.37 o 
  -4  12  12        0.13        0.31      5.05 o 
  -3  12  12       37.04       43.62      4.13 o 
  -2  12  12        0.80        3.39      2.15 o 
  -1  12  12        1.15        4.43      2.05 o 
   0  12  12        0.04       14.91     18.29 o 
   1  12  12       44.70       32.35      6.01 o 
   2  12  12       22.51       18.71      5.83 o 
   3  12  12      104.47       93.28      8.55 o 
  -3  13  12       12.09       10.36      3.51 o 
  -2  13  12        2.43        6.37      3.48 o 
  -1  13  12        5.89        1.84     10.51 o 
   0  13  12        6.70       14.10      4.07 o 
   2  13  12       35.13       15.29      5.99 o 
  -2  14  12       19.43       26.90     12.41 o 
  -1  14  12       95.66       84.07      5.62 o 
   0  14  12       36.14       48.93      6.29 o 
   1  14  12       18.82       13.69      6.01 o 
  -6   1  13        2.14        1.57      2.74 o 
  -5   1  13        0.03        6.88      2.12 o 
  -4   1  13       87.36       90.80      2.30 o 
  -3   1  13        6.81       11.27      1.73 o 
  -2   1  13       79.51       85.27      2.69 o 
  -1   1  13     1042.20     1068.55     22.79 o 
   0   1  13       17.08       29.69      3.19 o 
   1   1  13        0.29        1.40      2.25 o 
   2   1  13      301.69      308.98      5.67 o 
   3   1  13       12.95        5.81      5.71 o 
   4   1  13      128.59      110.86      3.02 o 
   5   1  13        0.00       -1.56      2.61 o 
  -6   2  13        0.03       -2.07      3.60 o 
  -5   2  13       12.88       23.35      1.99 o 
  -4   2  13       85.83       84.44      4.93 o 
  -3   2  13       50.38       51.01      2.79 o 
  -2   2  13        6.98        9.27      4.12 o 
  -1   2  13      472.94      481.62     10.68 o 
   0   2  13      117.62      124.89      3.80 o 
   1   2  13       83.92      101.54      4.08 o 
   2   2  13       72.15       88.15      2.81 o 
   3   2  13      199.16      181.52      6.97 o 
   4   2  13      142.43      155.80      3.46 o 
   5   2  13        6.72       10.71      4.19 o 
  -6   3  13       12.89       13.77      2.99 o 
  -5   3  13        7.08       14.97      6.03 o 
  -4   3  13       11.47       11.54      4.11 o 
  -3   3  13        2.57        2.66      1.58 o 
  -2   3  13       13.60        8.29      3.45 o 
  -1   3  13      328.50      312.89      6.68 o 
   0   3  13      325.96      319.64      7.67 o 
   1   3  13      316.87      319.93      5.78 o 
   2   3  13       92.97       81.67      5.53 o 
   3   3  13        8.94       12.00      2.09 o 
   4   3  13       87.46       72.52      3.29 o 
   5   3  13        1.00       -4.09      2.72 o 
  -6   4  13       63.74       57.05      7.30 o 
  -5   4  13       47.76       43.89      3.49 o 
  -4   4  13        0.39       -1.36      3.51 o 
  -3   4  13      186.05      180.58      3.20 o 
  -2   4  13        0.20       -1.32      1.96 o 
  -1   4  13       34.77       40.60      8.63 o 
   0   4  13      149.25      172.23      3.94 o 
   1   4  13      415.53      430.25     12.39 o 
   2   4  13       98.49       99.90      3.84 o 
   3   4  13       59.03       56.07      3.11 o 
   4   4  13        3.53       -1.15      1.86 o 
   5   4  13        0.02       -4.31      2.87 o 
  -5   5  13        1.51       -0.14      2.57 o 
  -4   5  13        2.33       -0.57      2.87 o 
  -3   5  13        5.89        6.39      4.10 o 
  -2   5  13       76.32       78.85      5.57 o 
  -1   5  13      310.89      314.52     10.78 o 
   1   5  13      215.43      223.92      5.83 o 
   2   5  13       15.49       18.33      2.33 o 
   3   5  13       27.46       29.96      4.64 o 
   4   5  13       16.72        7.90      6.83 o 
   5   5  13       31.47       30.60      3.65 o 
  -5   6  13       36.80       50.68     18.81 o 
  -4   6  13       52.43       51.96      5.10 o 
  -3   6  13      199.12      214.62      5.81 o 
  -2   6  13       89.57       85.82      3.69 o 
  -1   6  13      125.19      134.39      3.85 o 
   0   6  13       11.29       10.76      1.19 o 
   1   6  13       76.61       76.98      4.62 o 
   2   6  13      420.19      455.75      7.93 o 
   3   6  13       16.30       20.93      1.68 o 
   4   6  13       92.69       94.64      8.82 o 
   5   6  13        2.31        1.81      4.31 o 
  -5   7  13        1.03        5.36      2.82 o 
  -4   7  13       22.41       17.18      4.16 o 
  -3   7  13      161.99      153.36      5.08 o 
  -2   7  13       69.65       66.78      5.64 o 
  -1   7  13        0.09        3.49      1.92 o 
   0   7  13      723.20      749.74     12.42 o 
   1   7  13      119.47      118.24      3.77 o 
   2   7  13        0.57        1.95      2.36 o 
   3   7  13        0.05        2.54      1.44 o 
   4   7  13       42.67       41.43     10.65 o 
   5   7  13        0.06        0.36     10.49 o 
  -5   8  13       25.94       38.62      3.24 o 
  -4   8  13        5.51       -0.39      2.23 o 
  -3   8  13        1.32       -2.11      2.29 o 
  -2   8  13        1.87        8.06      3.54 o 
  -1   8  13      334.59      336.17      6.26 o 
   0   8  13      123.63      126.60      4.13 o 
   1   8  13        1.58        1.59      2.91 o 
   2   8  13       40.65       48.87      4.96 o 
   3   8  13      229.42      231.20     17.69 o 
   4   8  13       69.96       79.90      7.48 o 
  -5   9  13       17.00       27.53     14.31 o 
  -4   9  13       23.38       43.69      8.41 o 
  -3   9  13        6.21       -1.75      5.16 o 
  -2   9  13        0.41        2.39      2.42 o 
  -1   9  13        5.07        4.48      3.25 o 
   0   9  13      125.95      116.59      3.84 o 
   1   9  13       17.87       22.36      2.64 o 
   2   9  13        1.21        3.76      3.30 o 
   3   9  13        2.00       -0.47      5.15 o 
   4   9  13        0.00       -0.20      3.36 o 
  -4  10  13        3.78       12.48      4.34 o 
  -3  10  13      165.00      164.47      6.09 o 
  -2  10  13        0.37       -1.07      3.51 o 
  -1  10  13       64.52       64.71      7.02 o 
   0  10  13        0.67        2.92      2.02 o 
   1  10  13        5.60        7.77      3.24 o 
   2  10  13       26.93       37.72      6.83 o 
   3  10  13       21.32       25.10      4.57 o 
   4  10  13       18.01       27.60      4.70 o 
  -4  11  13        0.13       12.56      4.72 o 
  -3  11  13        0.36       -1.91      2.23 o 
  -2  11  13        5.44        6.60      2.18 o 
  -1  11  13       69.38       71.74      6.68 o 
   0  11  13       38.87       35.53      2.74 o 
   1  11  13      243.17      245.82     14.04 o 
   2  11  13       36.97       34.85      6.08 o 
  -3  12  13        7.84        2.74      7.10 o 
  -2  12  13      108.95      116.63      6.79 o 
  -1  12  13      103.47       80.37      9.63 o 
   0  12  13        1.23        2.50      2.23 o 
   1  12  13       45.53       79.37      7.06 o 
   2  12  13       31.29       38.86      6.09 o 
   3  12  13       10.56       15.72      4.77 o 
  -3  13  13       32.63       34.54     13.88 o 
  -2  13  13       20.68       32.73      4.94 o 
  -1  13  13        0.16        7.32      3.01 o 
   0  13  13       36.75       42.29      5.98 o 
   1  13  13      260.57      254.47     12.01 o 
   2  13  13        0.16       -8.32      5.55 o 
  -2  14  13      100.08      116.56      5.64 o 
  -1  14  13        6.52       10.98      2.86 o 
   0  14  13       10.04       10.43      4.14 o 
  -6   0  14       13.08       14.64      4.71 o 
  -5   0  14       16.47       22.75      3.13 o 
  -4   0  14      146.38      132.66      6.13 o 
  -3   0  14       81.90       97.22      4.71 o 
  -2   0  14       51.40       49.25      3.04 o 
  -1   0  14      324.21      356.05      8.99 o 
   0   0  14     1288.43     1351.80     44.30 o 
   1   0  14      334.11      335.96      8.48 o 
   2   0  14        5.48        2.04      5.81 o 
   3   0  14       15.50        6.67      6.12 o 
   4   0  14      294.79      263.86     28.06 o 
   5   0  14        6.22        9.23      5.51 o 
  -6   1  14        8.14        2.96      7.87 o 
  -5   1  14       14.33       24.86      6.99 o 
  -4   1  14        2.22        2.50      2.09 o 
  -3   1  14       70.28       68.12      4.31 o 
  -2   1  14       23.63       29.39      1.96 o 
  -1   1  14       15.13       15.02      5.53 o 
   0   1  14      113.56      119.14      3.16 o 
   1   1  14      168.09      165.10      3.79 o 
   2   1  14      129.59      132.92      6.65 o 
   3   1  14        9.15       17.42      3.86 o 
   4   1  14        0.01       -0.37      1.47 o 
   5   1  14       41.67       36.83      3.96 o 
  -6   2  14        1.31        1.51      3.29 o 
  -5   2  14       67.74       66.73      2.73 o 
  -4   2  14       27.38       32.10      3.90 o 
  -3   2  14       17.49       16.54      1.84 o 
  -2   2  14       75.90       73.20      2.69 o 
  -1   2  14      207.62      193.95      4.18 o 
   0   2  14       11.20       18.24      3.51 o 
   1   2  14       52.91       59.03      2.37 o 
   2   2  14      123.84      124.50      3.31 o 
   3   2  14       71.00       64.58      4.37 o 
   4   2  14       25.23       23.90      5.42 o 
   5   2  14        0.06        3.87      5.07 o 
  -6   3  14       18.49       29.19      5.86 o 
  -5   3  14        3.81        0.03      3.30 o 
  -4   3  14       10.61        8.93      1.55 o 
  -3   3  14      100.28       84.25      2.18 o 
  -2   3  14      125.59      123.06      2.71 o 
  -1   3  14        0.01        6.76      2.71 o 
   0   3  14       38.46       42.68      2.92 o 
   1   3  14       33.74       30.87      2.34 o 
   2   3  14        6.58        2.42      2.49 o 
   3   3  14       55.37       49.83      3.63 o 
   4   3  14       31.70       27.00      3.50 o 
   5   3  14        3.88       -5.73      5.25 o 
  -5   4  14        9.09       10.73      6.49 o 
  -4   4  14        3.24        1.58      2.44 o 
  -3   4  14        1.23       -1.49      1.00 o 
  -2   4  14      253.89      250.28      5.47 o 
  -1   4  14        1.99       -1.22      2.00 o 
   0   4  14      787.80      784.58     11.84 o 
   1   4  14      389.05      396.99      6.94 o 
   2   4  14        3.55        4.24      2.20 o 
   3   4  14       73.79       66.38      3.09 o 
   4   4  14       19.40       22.20      4.31 o 
   5   4  14       11.58        0.50      3.62 o 
  -5   5  14       31.55       48.81      5.76 o 
  -4   5  14      297.35      330.74      9.15 o 
  -3   5  14      197.93      212.36      5.52 o 
  -2   5  14     1558.63     1571.80     21.92 o 
  -1   5  14      515.38      510.80      8.99 o 
   0   5  14        2.07        2.69      2.10 o 
   1   5  14      149.92      160.98      3.36 o 
   2   5  14      335.64      308.94      5.14 o 
   3   5  14        0.01        0.59      1.80 o 
   4   5  14       17.94       25.11      5.92 o 
   5   5  14       27.49       40.22     15.88 o 
  -5   6  14       49.71       48.15     16.70 o 
  -4   6  14        2.11       -0.09      2.18 o 
  -3   6  14        1.75        2.70      1.99 o 
  -2   6  14       70.74       65.33      4.09 o 
  -1   6  14      695.10      713.73     18.22 o 
   0   6  14        3.74        2.38      2.88 o 
   1   6  14        3.67       -0.29      2.20 o 
   2   6  14        0.04       -0.23      3.54 o 
   3   6  14       57.21       56.53      3.30 o 
   4   6  14        0.29       -1.45      6.96 o 
  -5   7  14       12.15       15.25     10.26 o 
  -3   7  14      128.75      115.09      4.54 o 
  -2   7  14        7.44        1.40      3.69 o 
  -1   7  14       44.10       51.00      2.56 o 
   0   7  14        6.62        3.83      4.20 o 
   1   7  14       69.42       67.17      3.68 o 
   2   7  14      106.56      108.43      2.87 o 
   3   7  14       38.88       36.03      4.33 o 
   4   7  14       54.12       63.66      7.84 o 
  -5   8  14        0.10       18.45      5.62 o 
  -4   8  14       14.42       10.48     11.36 o 
  -3   8  14       57.30       50.98      7.63 o 
  -2   8  14        3.63        2.86      2.29 o 
  -1   8  14      104.39      100.49      3.91 o 
   0   8  14      185.46      173.63     11.17 o 
   1   8  14       15.60       13.14      2.30 o 
   2   8  14        0.09        0.62      1.68 o 
   3   8  14       11.70       10.87      3.16 o 
   4   8  14       18.38       34.95      7.18 o 
  -4   9  14       22.51       24.06      3.09 o 
  -3   9  14        9.64       12.01      2.68 o 
  -2   9  14        0.17        4.61      2.00 o 
  -1   9  14       33.86       41.31      2.92 o 
   0   9  14        7.81        6.08      4.58 o 
   1   9  14       21.80       28.21      3.76 o 
   2   9  14       13.47       13.40      2.82 o 
   3   9  14       13.57        3.74      4.65 o 
   4   9  14       13.96       -2.06      3.76 o 
  -4  10  14        9.20       19.65      6.85 o 
  -3  10  14        5.78        0.01      4.65 o 
  -2  10  14        4.39        3.02      2.19 o 
  -1  10  14        0.74        3.10      3.75 o 
   0  10  14        9.66        4.35      2.73 o 
   1  10  14      189.12      179.28      8.35 o 
   2  10  14        1.15        4.83      2.24 o 
   3  10  14       73.66       98.78      5.07 o 
  -3  11  14       38.70       36.45      3.61 o 
  -2  11  14        2.39        4.39      5.02 o 
  -1  11  14        2.15       10.56      2.68 o 
   0  11  14       27.99       23.33      3.53 o 
   2  11  14       41.45       48.53      6.44 o 
   3  11  14        1.82       24.08      6.42 o 
  -3  12  14       61.49       51.68      3.97 o 
  -2  12  14       24.74       28.65      3.16 o 
  -1  12  14        1.16        7.79      4.68 o 
   0  12  14        0.63        3.40      3.53 o 
  -2  13  14        5.95        4.02      4.28 o 
  -1  13  14        1.15       -4.06      2.85 o 
   0  13  14       65.64       43.30      6.52 o 
   1  13  14        0.01       -9.47      6.31 o 
  -1  14  14       15.73       21.47      6.22 o 
   0  14  14        0.04       -8.51      5.68 o 
  -5   1  15       89.11       93.90      5.80 o 
  -4   1  15        1.19        3.28      3.09 o 
  -3   1  15      155.96      159.66      5.29 o 
  -2   1  15        6.75       13.08      2.88 o 
  -1   1  15        0.02       -1.01      2.47 o 
   0   1  15        0.28        4.31      4.67 o 
   1   1  15        0.93        3.44      1.71 o 
   2   1  15      138.80      148.27      3.80 o 
   3   1  15        0.52        0.93      3.31 o 
   4   1  15       37.76       30.16      2.69 o 
   5   1  15       16.20       25.70     12.55 o 
  -5   2  15        9.62        7.06     10.12 o 
  -4   2  15        4.96        6.87      3.17 o 
  -3   2  15      105.07      116.51      2.60 o 
  -2   2  15      212.33      207.49      4.56 o 
  -1   2  15      268.69      273.63      5.67 o 
   0   2  15      489.27      509.36      9.44 o 
   1   2  15       15.16        7.54      2.49 o 
   2   2  15        0.74       -2.27      1.52 o 
   3   2  15        3.49       -0.67      2.43 o 
   4   2  15       53.74       60.03      4.47 o 
   5   2  15        0.27        5.68      6.17 o 
  -5   3  15       33.92       27.66      5.43 o 
  -4   3  15       60.12       75.45      4.51 o 
  -3   3  15       69.17       65.45      4.71 o 
  -2   3  15      169.14      184.85      5.03 o 
  -1   3  15      127.93      139.18      3.63 o 
   0   3  15       17.48       12.67      2.44 o 
   1   3  15      105.61       97.00      5.48 o 
   2   3  15      509.42      525.58      8.70 o 
   3   3  15       67.14       66.76      4.00 o 
   4   3  15        2.95        1.80      1.75 o 
   5   3  15        1.55       -8.55      5.70 o 
  -5   4  15       29.24       28.45     17.73 o 
  -4   4  15       63.80       51.07      9.78 o 
  -3   4  15       17.58       14.82      1.91 o 
  -2   4  15       20.98       23.82      3.57 o 
  -1   4  15      139.60      134.59      4.12 o 
   0   4  15      549.74      551.22     13.95 o 
   1   4  15      119.39      124.94      5.23 o 
   2   4  15       99.78       97.46      4.73 o 
   3   4  15        0.00        5.06      2.17 o 
   4   4  15       59.54       78.85      5.03 o 
  -5   5  15       24.70       17.52      3.05 o 
  -4   5  15       16.99       15.60      9.64 o 
  -3   5  15       11.34       15.61      3.80 o 
  -2   5  15      166.78      187.23     13.75 o 
  -1   5  15       15.12       16.02      8.30 o 
   0   5  15        0.32       -1.57      1.56 o 
   1   5  15       92.96       90.36      2.45 o 
   2   5  15        5.67        1.30      3.74 o 
   3   5  15        0.03        4.53      1.65 o 
   4   5  15        9.73       11.43      3.47 o 
  -5   6  15       14.81       21.84      3.78 o 
  -4   6  15       14.14       14.41      5.59 o 
  -3   6  15       96.78      101.36      5.54 o 
  -2   6  15       31.62       28.72      2.50 o 
  -1   6  15      383.96      414.79      7.39 o 
   0   6  15       23.54       20.62      1.84 o 
   1   6  15       30.48       27.60      2.23 o 
   2   6  15       51.83       52.13      4.10 o 
   3   6  15       90.33       90.94      6.34 o 
   4   6  15        9.03        7.28      4.71 o 
  -5   7  15        3.74       -8.35      5.56 o 
  -4   7  15        8.17        0.72      3.61 o 
  -3   7  15        3.92       -1.69      3.21 o 
  -2   7  15        8.13        8.09      4.32 o 
  -1   7  15       27.35       36.27      3.78 o 
   0   7  15       24.42       23.91      3.77 o 
   1   7  15       50.79       59.86      7.65 o 
   2   7  15      387.14      399.15      9.87 o 
   3   7  15       60.83       69.45      8.75 o 
   4   7  15       32.24       30.90      4.48 o 
  -4   8  15       12.53       12.32      3.36 o 
  -3   8  15        2.64        3.06      7.14 o 
  -2   8  15       80.23       74.93      4.69 o 
  -1   8  15      434.78      419.86      8.43 o 
   0   8  15        6.52        8.26      2.10 o 
   1   8  15       38.12       39.79      2.99 o 
   2   8  15        0.67       -2.35      1.56 o 
   3   8  15       14.61       22.21      3.10 o 
   4   8  15        7.01       11.46      3.60 o 
  -4   9  15        1.78        6.45      5.84 o 
  -3   9  15       28.05       35.70     13.09 o 
  -2   9  15       60.00       60.69      9.64 o 
  -1   9  15        6.05        7.07     10.08 o 
   0   9  15        0.31        7.02      3.99 o 
   1   9  15       11.85       15.13      4.40 o 
   2   9  15       30.03       31.03      4.93 o 
   3   9  15        7.11        8.88      6.66 o 
  -4  10  15       22.03       34.51     18.58 o 
  -3  10  15       22.00       40.54      6.94 o 
  -2  10  15       59.07       48.60      7.09 o 
  -1  10  15        1.92       -1.39      2.85 o 
   0  10  15        1.39        0.59      3.76 o 
   2  10  15       13.44       15.42     11.40 o 
   3  10  15       39.06       44.73     11.21 o 
  -3  11  15       23.53       29.36     12.43 o 
  -2  11  15        6.07        7.02      3.13 o 
  -1  11  15       12.78       12.95      3.20 o 
   0  11  15       30.03       28.82     10.60 o 
   1  11  15       12.19        2.63      7.06 o 
   2  11  15       12.23        2.84      5.03 o 
  -2  12  15      142.15      152.59      6.19 o 
  -1  12  15       67.35       68.08     18.87 o 
   0  12  15        0.02        1.04      3.14 o 
   1  12  15       13.89        6.98      4.12 o 
   2  12  15       35.16       38.85      5.43 o 
  -2  13  15       23.99       28.48     13.82 o 
  -1  13  15        4.03        4.22      4.18 o 
   0  13  15        2.10       -2.93      5.46 o 
   1  13  15       21.33       41.22      6.53 o 
  -5   0  16       25.42       27.42      4.16 o 
  -4   0  16       80.27      103.06      8.93 o 
  -3   0  16       10.04        6.29      2.10 o 
  -2   0  16        1.65        4.90      2.78 o 
  -1   0  16       95.02      113.25      4.82 o 
   0   0  16      124.47      120.17     10.47 o 
   1   0  16        9.69       15.69      2.72 o 
   2   0  16        0.77        0.84      3.58 o 
   3   0  16      576.97      565.15     13.23 o 
   4   0  16       74.58       66.72      5.73 o 
   5   0  16        0.07        8.06      5.60 o 
  -5   1  16        0.60        5.86      3.99 o 
  -4   1  16        0.04        1.06      1.60 o 
  -3   1  16        3.93        4.01      1.39 o 
  -2   1  16      206.36      199.83     12.64 o 
  -1   1  16      118.96      101.48      3.25 o 
   0   1  16       84.97       81.89      4.85 o 
   1   1  16       47.94       48.83      2.42 o 
   2   1  16      226.19      231.49      5.03 o 
   3   1  16      225.41      191.96      4.55 o 
   4   1  16        0.50       -0.09      3.36 o 
   5   1  16       13.57       29.46      4.16 o 
  -5   2  16        7.09        4.27      4.34 o 
  -4   2  16       20.47       27.13      1.97 o 
  -3   2  16       15.18       20.27      2.63 o 
  -2   2  16      157.78      159.63      4.07 o 
  -1   2  16        1.43       -3.29      2.19 o 
   0   2  16        8.71        7.25      3.46 o 
   1   2  16        3.54        1.15      2.79 o 
   2   2  16       57.58       54.59      6.13 o 
   3   2  16       31.99       30.73      5.77 o 
   4   2  16      124.63      109.73      6.49 o 
  -5   3  16       29.98       36.25      7.72 o 
  -4   3  16       26.82       28.35      2.18 o 
  -3   3  16       14.68       11.73      2.45 o 
  -2   3  16      169.66      169.46      4.52 o 
  -1   3  16       11.31        7.99      3.29 o 
   0   3  16      214.78      219.66      6.09 o 
   1   3  16      120.47      119.74      6.02 o 
   2   3  16      220.06      214.63      6.27 o 
   3   3  16       50.35       52.46      3.28 o 
   4   3  16        0.02        1.98      4.56 o 
  -5   4  16        0.56       -2.54      6.24 o 
  -4   4  16       99.89      100.24     20.02 o 
  -3   4  16      422.40      419.04     16.62 o 
  -2   4  16        0.10       -1.30      1.63 o 
  -1   4  16        4.90        1.48      2.65 o 
   0   4  16      249.87      256.28      6.90 o 
   1   4  16       70.59       71.54      6.88 o 
   2   4  16       94.10       82.64      4.57 o 
   3   4  16      303.39      301.62      7.24 o 
   4   4  16       17.13        6.34      3.56 o 
  -5   5  16        1.60        0.17     10.11 o 
  -4   5  16       50.20       39.95      3.39 o 
  -3   5  16      267.04      249.26      7.81 o 
  -2   5  16      264.76      255.06      8.70 o 
  -1   5  16       52.46       64.91      4.56 o 
   0   5  16       40.31       38.45      3.29 o 
   1   5  16       91.01       85.17      4.70 o 
   2   5  16       42.95       44.67      2.24 o 
   3   5  16       13.24       15.52      5.68 o 
   4   5  16       62.48       67.42      5.99 o 
  -5   6  16        2.30        2.50      3.06 o 
  -4   6  16       26.42       27.94      4.05 o 
  -3   6  16      314.93      298.46     12.11 o 
  -2   6  16      294.10      262.35      5.53 o 
  -1   6  16       15.02       16.13      8.57 o 
   0   6  16       85.07       95.72      3.65 o 
   1   6  16       57.69       53.28      2.20 o 
   2   6  16       17.47       15.56      1.68 o 
   3   6  16        6.61        1.77      4.07 o 
   4   6  16        8.56        8.80      5.05 o 
  -4   7  16       30.95       30.26      6.68 o 
  -3   7  16       36.40       35.46      4.37 o 
  -2   7  16       18.96       22.76      4.21 o 
  -1   7  16        1.16        1.34      2.84 o 
   0   7  16      135.27      122.72      5.82 o 
   1   7  16        2.41        3.07      1.94 o 
   2   7  16        4.53       11.24      4.80 o 
   3   7  16        7.65        8.65     14.52 o 
   4   7  16        0.91        6.65      9.87 o 
  -4   8  16        9.38        8.75      2.83 o 
  -3   8  16       73.54       69.11      8.34 o 
  -2   8  16       17.12       19.74      6.93 o 
  -1   8  16       18.86       18.59      7.97 o 
   0   8  16        0.80       -3.51      2.34 o 
   1   8  16       23.99       29.50      4.11 o 
   2   8  16        0.57        4.61      1.85 o 
   3   8  16       64.41       61.27     10.96 o 
  -4   9  16        1.91       12.42      3.15 o 
  -3   9  16        2.03        3.52      2.65 o 
  -2   9  16      119.85      137.35      5.79 o 
  -1   9  16      278.40      265.43     16.63 o 
   0   9  16       68.24       76.17      3.67 o 
   1   9  16        3.68        3.49      2.81 o 
   2   9  16        8.30       11.85      2.71 o 
   3   9  16        2.54       -4.88      3.25 o 
  -3  10  16       15.65       23.35     12.14 o 
  -2  10  16       48.82       45.43      9.12 o 
  -1  10  16        1.04       18.70      9.03 o 
   0  10  16       66.51       65.80      8.79 o 
   1  10  16        5.17       -0.03      5.12 o 
   2  10  16        0.89        5.73      7.42 o 
   3  10  16       25.35       33.37      6.89 o 
  -3  11  16       15.31       12.38      4.83 o 
  -2  11  16       93.98       98.75     10.17 o 
  -1  11  16      125.71      122.18      5.56 o 
   0  11  16       74.74       51.83     11.57 o 
   1  11  16        0.08       -8.41      5.61 o 
   2  11  16       20.64       24.92      6.46 o 
  -2  12  16        3.44        2.11      5.08 o 
  -1  12  16       12.33       12.85      7.03 o 
   0  12  16        0.90       11.15      4.55 o 
   1  12  16        2.60        9.88      5.73 o 
   0  13  16       88.89      102.99      7.52 o 
  -5   1  17        3.94       -0.34      8.34 o 
  -4   1  17        0.03        0.24      2.28 o 
  -3   1  17      151.90      155.97      5.60 o 
  -2   1  17      186.45      183.85      6.96 o 
  -1   1  17        0.13       -1.76      2.15 o 
   0   1  17       16.18       23.73      2.08 o 
   1   1  17        6.93        2.60      2.89 o 
   2   1  17       27.59       32.20      2.50 o 
   3   1  17       10.62       10.00      6.57 o 
   4   1  17        5.21        7.37      3.19 o 
  -5   2  17       16.51       31.96      5.31 o 
  -4   2  17      122.82      105.97      6.64 o 
  -3   2  17        0.91        1.04      2.31 o 
  -2   2  17       30.67       30.87      2.84 o 
  -1   2  17       38.32       40.10      9.38 o 
   0   2  17        0.12       -3.22      2.15 o 
   1   2  17      330.98      322.71      9.34 o 
   2   2  17        1.64        2.89      3.05 o 
   3   2  17       87.38       81.49      3.02 o 
   4   2  17       15.46       17.42      5.30 o 
  -5   3  17        3.24        0.08      5.64 o 
  -4   3  17       40.67       40.37      4.14 o 
  -3   3  17        4.09       11.88      3.76 o 
  -2   3  17       75.15       80.40      5.92 o 
  -1   3  17        0.09        2.03      2.04 o 
   0   3  17       33.42       33.60      2.29 o 
   1   3  17      152.08      155.03      5.49 o 
   2   3  17        3.23        6.97      5.96 o 
   3   3  17        1.46        3.26      4.37 o 
   4   3  17        0.01        1.55      5.23 o 
  -5   4  17        0.28        8.16      5.10 o 
  -4   4  17       76.29       77.94     11.66 o 
  -3   4  17       44.82       45.88      2.07 o 
  -2   4  17       31.69       33.54      2.82 o 
  -1   4  17       34.79       42.61      2.48 o 
   0   4  17       21.74       24.18      2.18 o 
   1   4  17        8.66        2.47      2.00 o 
   2   4  17       31.10       28.70      3.95 o 
   3   4  17        0.61       -0.44      4.14 o 
   4   4  17       17.90       26.86      9.40 o 
  -5   5  17       41.09       40.12      4.10 o 
  -4   5  17       34.15       24.26      3.51 o 
  -3   5  17       49.46       43.79     15.17 o 
  -2   5  17      156.99      157.97      5.20 o 
  -1   5  17       32.53       27.99      2.96 o 
   0   5  17        7.72        4.37      1.39 o 
   1   5  17       23.69       20.39      4.72 o 
   2   5  17        1.22        0.60      2.05 o 
   3   5  17        6.02        7.39      2.13 o 
   4   5  17        3.35       -5.05      6.60 o 
  -4   6  17        9.41       17.08     10.28 o 
  -3   6  17      141.64      140.41      5.89 o 
  -2   6  17       53.08       47.90      6.40 o 
  -1   6  17      228.41      233.19      7.97 o 
   0   6  17       48.03       51.18      2.08 o 
   1   6  17      210.02      215.14      6.80 o 
   2   6  17        1.50        4.86      2.08 o 
   3   6  17       72.65       82.27      4.71 o 
   4   6  17       25.04       39.34      5.92 o 
  -4   7  17       34.83       44.53      3.88 o 
  -3   7  17       15.15       18.49      4.33 o 
  -2   7  17      155.56      153.29      5.08 o 
  -1   7  17        9.67        0.84      6.56 o 
   0   7  17      162.80      174.95      4.08 o 
   1   7  17       16.25       14.39      2.76 o 
   2   7  17       15.66       15.55      8.54 o 
   3   7  17        2.33        6.35      2.78 o 
  -4   8  17        0.80       -0.56      5.72 o 
  -3   8  17       25.26       24.51      4.70 o 
  -1   8  17       29.81       33.16      5.58 o 
   0   8  17        8.96        7.78      2.44 o 
   1   8  17      302.55      319.19     13.32 o 
   2   8  17      155.11      167.24      6.03 o 
   3   8  17        7.86       -6.39      4.26 o 
  -3   9  17        6.02        4.57      6.03 o 
  -2   9  17       30.48       39.89      3.95 o 
  -1   9  17       19.24       19.02      2.96 o 
   0   9  17       29.45       28.86      8.70 o 
   1   9  17       17.99       20.26      4.53 o 
   2   9  17       78.48       91.95      4.55 o 
   3   9  17        1.63       -8.69      5.79 o 
  -3  10  17        2.27        0.83      3.21 o 
  -2  10  17       11.74       22.34      9.22 o 
  -1  10  17       40.39       45.18      6.24 o 
   0  10  17        8.89       -3.81      3.20 o 
   1  10  17        0.45       -1.88      5.22 o 
  -2  11  17       13.05       21.97      9.89 o 
  -1  11  17        8.27       14.32      5.10 o 
   0  11  17       86.79       98.69     11.36 o 
   1  11  17        1.00       -0.69      3.84 o 
  -1  12  17       24.46       23.88      6.19 o 
   0  12  17       17.61       26.93      6.17 o 
  -5   0  18        2.44       -6.24      4.16 o 
  -4   0  18       70.09       80.77      4.01 o 
  -3   0  18       18.10       24.28      9.91 o 
  -2   0  18      283.12      280.50      8.29 o 
  -1   0  18      950.50      960.63     20.96 o 
   0   0  18        0.23       -3.34      2.23 o 
   1   0  18      196.54      204.05      6.87 o 
   2   0  18        0.93        4.87      8.32 o 
   3   0  18       44.21       41.75      3.65 o 
  -5   1  18        0.10        0.12      3.37 o 
  -4   1  18        4.08       -1.13      2.25 o 
  -3   1  18       52.58       65.91      6.51 o 
  -2   1  18        0.24        3.21      3.24 o 
  -1   1  18       22.84       20.55      2.32 o 
   0   1  18        8.61       18.63      5.40 o 
   1   1  18      183.59      190.69      6.90 o 
   2   1  18       49.38       58.92      8.60 o 
   3   1  18        3.06       14.46      7.04 o 
   4   1  18        1.78        1.08      6.07 o 
  -5   2  18       19.64       13.90      3.70 o 
  -4   2  18        1.71        6.11      9.45 o 
  -3   2  18       19.96       25.75      4.06 o 
  -2   2  18      121.98      117.76      4.15 o 
  -1   2  18       21.33       21.59      7.57 o 
   0   2  18        1.56        9.15      5.32 o 
   1   2  18        9.04        8.26      2.55 o 
   2   2  18       27.77       24.21      2.20 o 
   3   2  18        5.67        4.26      2.41 o 
   4   2  18        0.28       -3.19      5.10 o 
  -5   3  18       14.03       14.04      3.10 o 
  -4   3  18        1.04        1.01      3.82 o 
  -3   3  18        0.04        8.01      2.13 o 
  -2   3  18       75.66       80.27      2.71 o 
  -1   3  18        7.10        3.21      2.99 o 
   0   3  18       44.25       49.41      2.47 o 
   1   3  18      168.25      156.29      4.18 o 
   2   3  18        3.67        6.32      3.76 o 
   3   3  18       81.18       75.50      3.09 o 
   4   3  18      173.33      168.90     14.80 o 
  -4   4  18        1.45       14.64      5.21 o 
  -3   4  18        6.96        2.89      4.80 o 
  -2   4  18       79.48       69.45      2.35 o 
  -1   4  18      821.05      849.16     13.23 o 
   0   4  18       18.48       14.84      3.46 o 
   1   4  18       12.19       16.03      5.02 o 
   2   4  18       14.32        6.32      1.66 o 
   3   4  18       66.28       53.34      4.87 o 
   4   4  18        3.11        4.61      5.26 o 
  -4   5  18      104.80       97.18      7.30 o 
  -3   5  18       56.71       52.18      4.04 o 
  -2   5  18        5.77        2.00      3.47 o 
  -1   5  18       76.34       85.38      3.95 o 
   0   5  18      258.79      249.19      5.63 o 
   1   5  18       61.42       59.29      5.93 o 
   2   5  18        3.82       11.12      4.83 o 
   3   5  18        3.23        0.67     12.48 o 
  -4   6  18       13.36       10.16      3.18 o 
  -3   6  18        0.01       -2.14      7.22 o 
  -2   6  18        7.90        0.43      5.57 o 
  -1   6  18       95.60      102.08      4.16 o 
   0   6  18      107.79      109.13      4.31 o 
   1   6  18       14.32       11.52      2.97 o 
   2   6  18       60.58       45.30      3.41 o 
   3   6  18        4.43       -3.58      3.99 o 
  -4   7  18       25.15       23.16      3.60 o 
  -3   7  18       37.33       39.62      5.97 o 
  -2   7  18       47.30       49.76      4.05 o 
  -1   7  18       32.15       39.12      3.88 o 
   0   7  18       42.28       42.03      4.97 o 
   1   7  18       19.96       31.43      2.11 o 
   2   7  18       35.66       32.06      5.14 o 
   3   7  18        0.23       -3.04      5.30 o 
  -3   8  18        5.86       23.59      4.83 o 
  -2   8  18       34.98       26.90      5.39 o 
  -1   8  18       10.84       11.64      4.83 o 
   0   8  18       32.92       32.59      3.39 o 
   1   8  18        0.45        1.92      3.67 o 
   2   8  18        0.20       -3.84      2.56 o 
   3   8  18       11.39       -2.56      3.80 o 
  -3   9  18        5.93        0.81      2.91 o 
  -2   9  18        1.84       -4.27      4.56 o 
  -1   9  18       22.52       26.98      3.04 o 
   0   9  18        0.97       -3.54      2.36 o 
   1   9  18       43.51       48.80      4.23 o 
   2   9  18      108.41      119.28      9.39 o 
  -2  10  18      101.78       97.06      5.43 o 
  -1  10  18        9.15        2.78      6.28 o 
   0  10  18       74.59       43.80      4.26 o 
   1  10  18       64.47       60.62      7.41 o 
   2  10  18        0.62       13.65      5.86 o 
  -2  11  18        3.05        1.83      4.15 o 
  -1  11  18       49.49       43.21     10.81 o 
   0  11  18        0.76       12.27     13.94 o 
   1  11  18        0.02       -1.45      5.23 o 
  -4   1  19        5.06       16.00      9.04 o 
  -3   1  19        6.88        3.07      2.85 o 
  -2   1  19       48.49       42.85      3.57 o 
  -1   1  19        1.20        4.03      5.54 o 
   0   1  19      296.06      289.64      6.06 o 
   1   1  19       48.07       45.63      4.93 o 
   2   1  19       12.52        9.74      2.08 o 
   3   1  19        0.02        7.39      2.56 o 
   4   1  19       24.14       -1.09      5.17 o 
  -4   2  19        6.19       10.55     15.77 o 
  -3   2  19        2.28        2.04      2.65 o 
  -2   2  19       50.42       55.02      6.16 o 
  -1   2  19      139.36      139.73      4.68 o 
   0   2  19        0.10        2.74      2.44 o 
   1   2  19       29.75       37.10      5.75 o 
   2   2  19        9.69       13.92      4.71 o 
   3   2  19       58.01       57.95      4.97 o 
  -4   3  19        1.70        5.11      3.18 o 
  -3   3  19        0.35        1.16      2.95 o 
  -2   3  19        9.75        3.15      1.98 o 
  -1   3  19       49.71       42.60      3.19 o 
   0   3  19      175.79      188.38      7.00 o 
   1   3  19      161.53      153.15      6.83 o 
   2   3  19       12.47       16.59      4.19 o 
   3   3  19        9.75       12.17      9.21 o 
  -4   4  19       18.23       24.87      3.57 o 
  -3   4  19      114.28      115.32     17.40 o 
  -2   4  19       22.97       21.87      1.98 o 
  -1   4  19       22.98       36.99      3.06 o 
   0   4  19       29.63       27.20      5.15 o 
   1   4  19       34.23       29.30      3.96 o 
   2   4  19       15.49       14.81      2.68 o 
   3   4  19       72.36       97.30      5.29 o 
  -4   5  19        8.15       -3.44      6.67 o 
  -3   5  19        9.95       16.61      3.34 o 
  -2   5  19        5.77        4.63      4.46 o 
  -1   5  19       30.85       34.51      4.58 o 
   0   5  19      239.64      226.39      4.83 o 
   1   5  19       15.72       17.06      2.77 o 
   2   5  19        0.00       -0.86      2.18 o 
   3   5  19       11.64       16.27     13.91 o 
  -4   6  19       16.18       13.91      4.01 o 
  -3   6  19       28.36       28.15     12.46 o 
  -2   6  19      146.86      134.44      5.78 o 
  -1   6  19        0.09        3.34      3.56 o 
   0   6  19       10.62        8.80      1.77 o 
   1   6  19        1.83       -1.95      1.77 o 
   2   6  19        1.05        2.51      3.08 o 
   3   6  19        1.11       -0.66      3.60 o 
  -3   7  19        7.46       -0.58      4.60 o 
  -2   7  19       53.57       48.94      9.20 o 
  -1   7  19        0.60       -3.85      2.57 o 
   0   7  19      136.28      132.03      4.81 o 
   1   7  19        5.93        5.26      4.31 o 
   2   7  19       61.18       59.84      7.80 o 
   3   7  19        0.01        8.50      5.55 o 
  -3   8  19       31.95       39.91      4.28 o 
  -2   8  19       34.57       42.45      3.87 o 
  -1   8  19        0.17       -0.86      6.95 o 
   0   8  19        0.00        5.21      2.53 o 
   1   8  19        3.89        1.55      3.08 o 
   2   8  19       10.00        0.35      5.23 o 
  -2   9  19        0.02       -6.31      4.22 o 
  -1   9  19       15.45       20.27      6.27 o 
   0   9  19       10.20       15.92     14.49 o 
   1   9  19       24.62       38.91      6.84 o 
   2   9  19       60.56       68.85      8.01 o 
  -2  10  19        0.35       -3.87      4.30 o 
  -1  10  19        0.05       -7.32      5.08 o 
   0  10  19        0.31       -5.20      3.47 o 
   1  10  19       58.42       53.03      6.06 o 
  -4   0  20        9.17       12.08      4.83 o 
  -3   0  20        0.32       -2.42      3.17 o 
  -2   0  20        6.97        4.74      4.12 o 
  -1   0  20        3.82       13.24      3.56 o 
   0   0  20        9.53       13.92      4.13 o 
   1   0  20       16.18       19.03      5.21 o 
   2   0  20       33.94       32.49      8.26 o 
   3   0  20        1.11       16.79      5.03 o 
  -4   1  20        0.51        8.76      4.74 o 
  -3   1  20      133.79      133.18      4.61 o 
  -2   1  20        3.02        7.67      6.10 o 
  -1   1  20       39.49       38.18      4.90 o 
   0   1  20       39.99       36.37      2.54 o 
   1   1  20       12.82       12.26      5.04 o 
   2   1  20       44.08       46.73      5.63 o 
   3   1  20        5.10       -4.55      3.25 o 
  -4   2  20       16.36       26.81     27.24 o 
  -3   2  20        0.38        3.54      2.31 o 
  -2   2  20       12.42        9.60      4.47 o 
  -1   2  20       14.36       22.85      3.59 o 
   0   2  20      187.04      191.61     10.75 o 
   1   2  20       61.06       57.37      5.21 o 
   2   2  20       35.99       36.67      5.88 o 
   3   2  20        1.84        2.51      8.29 o 
  -4   3  20        0.42        3.06      6.24 o 
  -3   3  20       29.37       36.63      3.61 o 
  -2   3  20       32.10       23.90      7.22 o 
  -1   3  20       77.34       68.18      8.78 o 
   0   3  20       15.34        9.79     11.24 o 
   1   3  20        1.48        6.63      2.13 o 
   2   3  20       27.67       26.91      3.62 o 
   3   3  20        1.66        0.09      3.34 o 
  -4   4  20       55.95       58.63      4.42 o 
  -3   4  20        1.17       -3.90      4.75 o 
  -2   4  20        1.97       -2.98      2.66 o 
  -1   4  20       45.33       54.88      9.25 o 
   0   4  20       43.73       41.51      6.96 o 
   1   4  20        8.65        4.00      7.28 o 
   2   4  20       85.72       75.91      3.65 o 
   3   4  20       23.06       24.83      8.09 o 
  -3   5  20        0.11        9.57     13.15 o 
  -2   5  20       76.80       83.37      9.15 o 
  -1   5  20      141.97      161.88     14.67 o 
   0   5  20        3.46        3.00      1.60 o 
   1   5  20       44.71       46.61      2.60 o 
   2   5  20        0.82        0.11      4.65 o 
   3   5  20        1.30        3.59      2.89 o 
  -3   6  20       20.35        8.68      4.76 o 
  -2   6  20       23.23       11.79      4.85 o 
  -1   6  20       75.43       71.17      4.84 o 
   0   6  20       22.75       17.41      2.69 o 
   1   6  20       27.47       26.62      4.25 o 
   2   6  20        5.01        2.04      3.34 o 
  -3   7  20       10.84        4.13      6.62 o 
  -2   7  20        3.08        0.48      3.97 o 
  -1   7  20        0.58       -6.56      4.37 o 
   0   7  20       18.57       31.89      6.00 o 
   1   7  20        0.26        7.98      6.75 o 
   2   7  20        0.44        7.09      5.45 o 
  -2   8  20        0.00        3.02      5.05 o 
  -1   8  20       20.31       21.26      5.08 o 
   0   8  20      108.03       96.60      9.04 o 
   1   8  20       26.44       38.85      6.23 o 
  -2   9  20       17.98       13.54     11.40 o 
  -1   9  20       72.18       56.28      5.81 o 
   0   9  20        0.90        5.49      5.88 o 
  -4   1  21        0.35       -4.94      3.29 o 
  -3   1  21        0.73        3.69      9.78 o 
  -2   1  21       64.60       59.37     11.12 o 
  -1   1  21        6.24       -2.58      5.82 o 
   0   1  21        6.98       17.61      4.76 o 
   1   1  21        9.76        5.81      6.88 o 
   2   1  21       42.06       38.84      8.60 o 
   3   1  21       19.89       17.40      7.62 o 
  -3   2  21        9.22        9.79      3.26 o 
  -2   2  21       93.13       85.28      5.05 o 
  -1   2  21        9.72       23.51     11.52 o 
   0   2  21       26.53       35.35      9.74 o 
   1   2  21       35.91       37.52      8.36 o 
   2   2  21       63.99       51.07      5.70 o 
   3   2  21       26.52       32.27      9.38 o 
  -3   3  21       29.93       29.19      5.51 o 
  -2   3  21       21.20       21.26      3.27 o 
  -1   3  21        0.19       -1.06      7.10 o 
   0   3  21       22.52       24.58      7.58 o 
   1   3  21        0.45       -3.77      3.64 o 
   2   3  21       28.42       28.17      4.76 o 
  -3   4  21       24.48       27.64      3.58 o 
  -2   4  21        0.82        0.45      3.97 o 
  -1   4  21       14.12        8.37     11.38 o 
   0   4  21        0.41        5.67      5.56 o 
   1   4  21       13.40        8.92      2.43 o 
   2   4  21        0.30        3.45      5.69 o 
  -3   5  21       31.19       29.71     11.79 o 
  -2   5  21       16.92       11.76     12.83 o 
  -1   5  21       43.76       44.04      6.97 o 
   0   5  21       28.76       26.28      5.57 o 
   1   5  21       19.16       19.96      2.47 o 
   2   5  21       20.45       14.13      3.33 o 
  -3   6  21        0.39        4.41      2.97 o 
  -2   6  21       27.87       37.98      4.45 o 
  -1   6  21        0.02       15.59      5.53 o 
   0   6  21        9.71       12.29      3.10 o 
   1   6  21       78.21       72.79      8.24 o 
   2   6  21        2.06        7.05      5.40 o 
  -2   7  21       17.69       12.90      5.50 o 
  -1   7  21        1.68       11.66      8.46 o 
   0   7  21        4.33        1.37      3.69 o 
   1   7  21        3.46       -6.94      5.84 o 
  -2   8  21        4.61        9.78      8.43 o 
  -1   8  21       10.27       -0.02      4.37 o 
   0   8  21        6.92       -0.81      3.03 o 
   1   8  21       37.09       38.37      6.71 o 
  -3   0  22      106.67       95.68      7.90 o 
  -2   0  22      227.97      209.35     11.09 o 
  -1   0  22       34.78       35.78      4.90 o 
   0   0  22       65.60       43.37      5.22 o 
   1   0  22       31.44       13.51      5.38 o 
   2   0  22       12.35        8.62      4.88 o 
  -3   1  22        9.22       21.17      3.34 o 
  -2   1  22        4.61       10.46      9.39 o 
  -1   1  22      144.90      165.88     11.46 o 
   0   1  22       92.39       94.65     18.21 o 
   1   1  22       35.79       48.35      4.52 o 
   2   1  22        1.65       -5.50      6.06 o 
  -3   2  22        5.38       10.06      4.24 o 
  -2   2  22       46.78       36.24      6.47 o 
  -1   2  22        1.03        0.94      9.44 o 
   0   2  22        7.47       -5.15      4.80 o 
   1   2  22       34.66       28.71      6.17 o 
   2   2  22        4.01        5.73      3.54 o 
  -3   3  22        0.00       -0.04      3.42 o 
  -2   3  22        1.99        1.00      3.30 o 
  -1   3  22       26.92       19.58      3.67 o 
   0   3  22        9.32       17.43     13.48 o 
   1   3  22        3.53       -1.31      4.46 o 
   2   3  22       24.20       34.47     13.00 o 
  -3   4  22        0.09       13.25     19.03 o 
  -2   4  22       56.68       56.70      4.76 o 
  -1   4  22        1.95       -5.26      3.51 o 
   0   4  22       11.61        2.59      4.81 o 
   1   4  22       67.40       52.49      4.62 o 
   2   4  22       13.91       -0.09      3.02 o 
  -2   5  22        6.77       -5.96      3.97 o 
  -1   5  22        1.41       -6.04      4.03 o 
   0   5  22       69.83       66.87     14.42 o 
  -2   6  22       15.00        4.07      6.19 o 
  -1   6  22       23.81       35.68      4.10 o 
   0   6  22       35.29       23.86      7.90 o 
   1   6  22       98.89       96.05      5.49 o 
  -1   7  22        0.03       -0.96      3.52 o 
   0   7  22       59.55       57.45      9.58 o 
  -2   1  23       26.77       33.59      4.27 o 
  -1   1  23      121.80      129.45      6.00 o 
   0   1  23       13.99       28.26      3.92 o 
   1   1  23       24.76       17.69      7.97 o 
  -2   2  23       11.04        4.18      5.16 o 
  -1   2  23       11.12       -0.56      3.48 o 
   0   2  23        2.41       -0.97      4.13 o 
   1   2  23       47.79       45.58     13.69 o 
  -2   3  23        1.09        3.50      4.46 o 
  -1   3  23       58.50       63.42     10.68 o 
   0   3  23        0.06        8.44      3.76 o 
   1   3  23        0.08        6.71      3.37 o 
  -2   4  23        0.90       -0.88      3.43 o 
  -1   4  23        5.69        0.78      4.67 o 
   0   4  23       56.42       62.39     10.55 o 
   1   4  23        1.33       -5.04      3.36 o 
  -1   5  23       57.54       44.65      4.04 o 
   0   5  23        6.28        6.05      5.55 o 
  -1   0  24       29.97       26.86      4.93 o 
   0   0  24      200.78      202.84     11.47 o 
  -1   1  24        9.04       -8.10      5.40 o 
   0   1  24        4.30        4.55      5.92 o 
  -1   2  24        6.58        7.55      6.47 o 
   0   2  24       32.41       32.34     16.07 o 
  -1   3  24        0.33       -3.81      3.12 o 
   0   3  24       85.25       66.85     18.08 o 
                                                 
